# Supplementary material for: Pangenomics of the death cap mushroom Amanita phalloides, and of Agaricales, reveals dynamic evolution of toxin genes in an invasive range
Source: ISME J. 2023 May 23;17(8):1236–46. doi: 10.1038/s41396-023-01432-x (PMC10356791; doi:10.1038/s41396-023-01432-x)
Supplement: Supplementary file 2 — Table S1 [file 41396_2023_1432_MOESM2_ESM.xlsx]

## Sheet: Sheet1
Isolate	AmanitaBASE	Population	Country	Sampling_location	Year	Clone	BUSCO	Scaffold_count
2mAP	10004	Europe	Sweden	NA	1978	1	92.4	47708
3mAP	10007	Europe	Scotland	NA	1991	2	95.2	27980
4mAP	10016	Europe	England	NA	2000	3	95.1	71406
5mAP	10018	Europe	Italy	NA	2006	4	95.2	41374
6mAP	10019	Europe	Northern_Ireland	NA	2000	5	72.1	14046
7mAP	10169	Europe	Denmark	NA	2003	6	10	42811
8mAP	10170	USA	USA	Drake1	1993	7	91	152044
9mAP	10171	Europe	Czech_Republic	NA	2006	8	94.2	23875
11mAP	10221	USA	USA	Drake2	2004	9	95.2	49659
12mAP	10222	USA	USA	Drake2	2004	10	95.1	31129
13mAP	10223	USA	USA	Drake2	2004	11	94.4	35464
15mAP	10225	USA	USA	Drake2	2004	12	94.5	39177
17mAP	10227	USA	USA	Drake2	2004	13	95.5	5429
18mAP	10228	USA	USA	Drake2	2004	13	94.1	8188
77mAP	10709	USA	USA	Drake2	2015	13	95.2	4571
19mAP	10229	USA	USA	Drake2	2004	14	94.8	24717
20mAP	10230	USA	USA	Drake2	2004	15	94.5	37538
75mAP	10707	USA	USA	Drake2	2015	15	95.5	20685
76mAP	10708	USA	USA	Drake2	2015	15	94.8	23643
21mAP	10231	USA	USA	Drake2	2004	16	94.5	37884
22mAP	10232	USA	USA	Drake2	2004	17	94.1	43262
23mAP	10233	USA	USA	Drake2	2004	18	95.5	37933
24mAP	10237	USA	USA	Drake3	2004	19	94.1	51187
25mAP	10238	USA	USA	Drake3	2004	19	94.5	104558
26mAP	10239	USA	USA	Drake3	2004	19	95.2	148007
27mAP	10240	USA	USA	Drake3	2004	19	95.5	48613
28mAP	10241	USA	USA	Drake3	2004	19	94.8	115243
55mAP	10347	USA	USA	Drake3	2014	19	94.8	58830
56mAP	10348	USA	USA	Drake3	2014	19	94.4	43402
57mAP	10349	USA	USA	Drake3	2014	19	95.2	165040
58mAP	10350	USA	USA	Drake3	2014	19	93.7	54658
59mAP	10354	USA	USA	Drake3	2014	19	97.9	12323
60mAP	10355	USA	USA	Drake3	2014	19	93.8	48013
61mAP	10356	USA	USA	Drake3	2014	19	96.2	53002
62mAP	10380	USA	USA	Drake3	2014	19	95.8	86603
63mAP	10384	USA	USA	Drake3	2014	19	95.9	23344
86mAP	10719	USA	USA	Drake3	2015	19	93.4	14936
87mAP	10720	USA	USA	Drake3	2015	19	94.4	17473
88mAP	10721	USA	USA	Drake3	2015	19	93.8	31991
29mAP	10277	Europe	France	NA	2005	20	93.4	103230
37mAP	10293	USA	USA	Drake2	2014	21	94.2	36798
40mAP	10298	USA	USA	Drake2	2014	21	95.8	69847
14mAP	10224	USA	USA	Drake2	2004	22	94.4	56522
39mAP	10295	USA	USA	Drake2	2014	22	94.5	50521
41mAP	10299	USA	USA	Drake2	2014	22	95.6	29889
42mAP	10300	USA	USA	Drake2	2014	22	94.8	87004
43mAP	10301	USA	USA	Drake2	2014	22	94.5	30492
44mAP	10303	USA	USA	Drake2	2014	22	94.4	49387
16mAP	10226	USA	USA	Drake2	2004	23	93.1	60432
30mAP	10280	USA	USA	Drake2	2014	23	93.8	25886
31mAP	10281	USA	USA	Drake2	2014	23	94.2	47765
32mAP	10282	USA	USA	Drake2	2014	23	94.1	30322
33mAP	10283	USA	USA	Drake2	2014	23	92.7	20755
45mAP	10304	USA	USA	Drake2	2014	23	94.8	22791
46mAP	10306	USA	USA	Drake2	2014	23	95.9	39479
34mAP	10287	USA	USA	Drake2	2014	24	95.5	37251
35mAP	10288	USA	USA	Drake2	2014	24	94.1	72794
36mAP	10292	USA	USA	Drake2	2014	24	95.2	43186
38mAP	10294	USA	USA	Drake2	2014	24	92.7	38210
47mAP	10309	USA	USA	Drake2	2014	24	94.2	35164
81mAP	10713	USA	USA	Drake2	2015	24	93.4	29934
48mAP	10326	USA	USA	Drake2	2014	25	95.1	36068
49mAP	10327	USA	USA	Drake2	2014	25	94.4	29217
50mAP	10328	USA	USA	Drake2	2014	25	94.4	35314
51mAP	10329	USA	USA	Drake2	2014	25	93.7	60629
52mAP	10330	USA	USA	Drake2	2014	25	93.8	43034
53mAP	10331	USA	USA	Drake2	2014	25	95.5	33675
78mAP	10710	USA	USA	Drake2	2015	25	93.7	31078
79mAP	10711	USA	USA	Drake2	2015	25	94.8	24961
80mAP	10712	USA	USA	Drake2	2015	25	93.8	37349
82mAP	10715	USA	USA	Drake2	2015	25	94.5	34130
54mAP	10334	USA	USA	Drake2	2014	26	95.2	29104
64mAP	10502	Europe	Portugal	Agraria	2015	27	95.5	29758
65mAP	10503	Europe	Portugal	Agraria	2015	28	93.8	29791
66mAP	10504	Europe	Portugal	Vilarinho	2015	29	93.8	25777
67mAP	10505	Europe	Portugal	Vilarinho	2015	30	95.1	32438
68mAP	10506	Europe	Portugal	Vilarinho	2015	31	94.2	24155
69mAP	10508	Europe	Portugal	Vilarinho	2015	31	93.8	37894
70mAP	10509	Europe	Portugal	Vilarinho	2015	31	94.4	27781
71mAP	10510	Europe	Portugal	Mira	2015	32	93.7	23729
72mAP	10511	Europe	Portugal	Mira	2015	33	93.8	25184
73mAP	10512	Europe	Portugal	Mira	2015	33	93.5	35838
74mAP	10513	Europe	Portugal	Mira	2015	34	94.5	24293
83mAP	10716	USA	USA	Drake2	2015	35	94.1	51176
84mAP	10717	USA	USA	Drake2	2015	36	92	21571
85mAP	10718	USA	USA	Drake2	2015	37	92.7	18695
10mAP	10220	USA	USA	Drake2	2004	N/A	95.5	16842
1mAP	10003	Europe	Spain	NA	1986	38	93.7	24941
89mAP	10801	Amanita_foetens	Argentina	NA	NA	N/A	83.4	5610
90mAP	10802	Amanita_thiersii	USA	NA	NA	N/A	95.5	41182
