# Supplementary material for: Pangenomics of the death cap mushroom Amanita phalloides, and of Agaricales, reveals dynamic evolution of toxin genes in an invasive range
Source: ISME J. 2023 May 23;17(8):1236–46. doi: 10.1038/s41396-023-01432-x (PMC10356791; doi:10.1038/s41396-023-01432-x)
Supplement: Supplementary file 3 — Table S2 [file 41396_2023_1432_MOESM3_ESM.xlsx]

## Sheet: Sheet1
Species	Compound	Leader	Core	Follower	Source	When_IDed1	POPA_POPB
Amanita_bisporigera	UNK	MSDINVTRLP	GFVPILFP	CVGDDVNTALT	Hallen_20072	Previously_IDed	Both
Amanita_bisporigera	UNK	MSDINTARLP	FYQFPDFKYP	CVGDDIEMVLARGER	Hallen_20072	Previously_IDed	Both
Amanita_bisporigera	UNK	MSDINTARLP	FFQPPEFRPP	CVGDDIEMVLTRG	Hallen_20072	Previously_IDed	Both
Amanita_bisporigera	UNK	MSDINTARLP	LFLPPVRMPP	CVGDDIEMVLTRGER	Hallen_20072	Previously_IDed	Both
Amanita_bisporigera	UNK	MSDINTARLP	LFLPPVRLPP	CVGDDIEMVLTR	Hallen_20072	Previously_IDed	Both
Amanita_bisporigera	UNK	MSDINTARLP	YVVFMSFIPP	CVNDDIQVVLTRGEE	Hallen_20072	Previously_IDed	Both
Amanita_bisporigera	UNK	MSDINTARLP	CIGFLGIP	SVGDDIEMVLRH	Hallen_20072	Previously_IDed	Both
Amanita_bisporigera	UNK	MSDINTARLP	LSSPMLLP	CVGDDILMV	Hallen_20072	Previously_IDed	Both
Amanita_bisporigera	UNK	MSDINAIRAP	ILMLAILP	CVGDDIEVLRRGEG	Hallen_20072	Previously_IDed	Both
Amanita_bisporigera	UNK	MSDINGTRLP	IPGLIPLGIP	CVSDDVNPTLTRGER	Hallen_20072	Previously_IDed	Both
Amanita_bisporigera	UNK	MSDINATRLP	GAYPPVPMP	CVGDADNFTLTRGEK	Hallen_20072	Previously_IDed	Both
Amanita_bisporigera	UNK	MSDINATRLP	GMEPPSPMP	CVGDADNFTLTRGN	Hallen_20072	Previously_IDed	Both
Amanita_bisporigera	UNK	MSDINATRLP	HPFPLGLQP	CAGDVDNLTLTKGEG	Hallen_20072	Previously_IDed	Both
Amanita_phalloides	β-amanitin	MSDINATRLP	IWGIGCDP	CIGDDVTILLTRGE	Hallen_20072	Previously_IDed	Both
Amanita_phalloides	phalloidin	MSDINATRLP	AWLATCP	CAGDDVNPLLTRGE	Hallen_20072	Previously_IDed	Both
Amanita_phalloides	UNK	MSDINATRLP	FNILPFMLPP	CVSDDVNILLTRGE	Hallen_20072	Previously_IDed	Both
Amanita_phalloides	UNK	MSDINATRLP	IIGILLPP	CIGDDVTLLLTRGE	Hallen_20072	Previously_IDed	Both
Amanita_exitialis	α-amanitin	MSDINATRLP	IWGIGCNP	CVGDDVTSVLTRGEALC	He_2019	Previously_IDed	Both
Amanita_exitialis	β-amanitin	MSDINATRLP	IWGIGCDP	CVGDDVTALLTRGEALC	He_2019	Previously_IDed	Both
Amanita_fuliginea	α-amanitin	MSDINATRLP	IWGIGCNP	SVGDEVTALLTSGEALC	He_2019	Previously_IDed	Both
Amanita_fuliginea	β-amanitin	MSDINATRLP	IWGIGCDP	CVGEDVAALITRGEALC	He_2019	Previously_IDed	Both
Amanita_pallidorosea	α-amanitin	MSDINATRLP	IWGIGCNP	CVGDEVAALLTRGEALC	He_2019	Previously_IDed	Both
Amanita_pallidorosea	β-amanitin	MSDINATRLP	IWGIGCDP	CVGDDVTAVLTCGEALC	He_2019	Previously_IDed	Both
Amanita_rimosa	α-amanitin	MSDINATRLP	IWGIGCNP	SVGDEVTALLASGEALC	He_2019	Previously_IDed	Both
Amanita_rimosa	α-amanitin	MSDINATRLP	IWGIGCNP	SVGDEVTALLTRGEALC	He_2019	Previously_IDed	Both
Amanita_rimosa	β-amanitin	MSDINATRLP	IWGIGCDP	CVGDDVAALTTRGEALC	He_2019	Previously_IDed	Both
Amanita_rimosa	β-amanitin	MSDINATRLP	IWGIGCDP	CVGDDVAALATRGEALC	He_2019	Previously_IDed	Both
Amanita_subfuliginea	α-amanitin	MSDINATRLP	IWGIGCNP	CVGDEVAALLTRGEALC	He_2019	Previously_IDed	Both
Amanita_subfuliginea	β-amanitin	MSDINATRLP	IWGIGCDP	CVSDDVAALLTRGEALC	He_2019	Previously_IDed	Both
Amanita_subjunquillea	α-amanitin	MSDINATRLP	IWGIGCNP	CVGDEVAALLTRGEALC	He_2019	Previously_IDed	Both
Amanita_subjunquillea	β-amanitin	MSDINATRLP	IWGIGCDP	CVGDEVTALLTRGEALC	He_2019	Previously_IDed	Both
Amanita_subjunquillea	β-amanitin	MSDINATRLP	IWGIGCDP	CIGDDVTALLTRGEALC	He_2019	Previously_IDed	Both
Amanita_subpallidorosea	α-amanitin	MSDINATRLP	IWGIGCNP	SVGDEVTALLTRGEALC	He_2019	Previously_IDed	Both
Amanita_subpallidorosea	α-amanitin	MSDINATRLP	IWGIGCNP	SVGDEVTALLTRGEALC	He_2019	Previously_IDed	Both
Amanita_subpallidorosea	β-amanitin	MSDINATRLP	IWGIGCDP	CVGDDVAAFLTRGEALC	He_2019	Previously_IDed	Both
Galerina_marginata	α-amanitin	MFDTNATRLP	IWGIGCNP	WTAEHVDQTLASGNDIC	He_2019	Previously_IDed	Both
Galerina_sulciceps	α-amanitin	MFDTNATRLP	IWGIGCNP	WTAEHVDQTLASGNDIC	He_2019	Previously_IDed	Both
Amanita_fuligineoides	phallacidin	MSDINGTRLP	AWLVDCP	CVGDDVNFILTRGQNLC	He_2020	Previously_IDed	Both
Amanita_fuligineoides	phalloidin	MSDINATRLP	AWLATCP	CVGDDVHPTLTRGESLC	He_2020	Previously_IDed	Both
Amanita_fuligineoides	UNK	MSDINATRLP	AWLALCP	CVGDDVNPTLTRGETIC	He_2020	Previously_IDed	Both
Amanita_fuligineoides	UNK	MSDINANRLP	FVPFSFIP	CIGDDAAASILRSCESIC	He_2020	Previously_IDed	Both
Amanita_fuligineoides	UNK	MSDINTARLP	MHILAPPP	CVSDDIEMVLTRGESLC	He_2020	Previously_IDed	Both
Amanita_fuligineoides	UNK	MSDVNVTRTP	FNFFRFPYP	CIGDECGSVLTRGESLC	He_2020	Previously_IDed	Both
Amanita_fuligineoides	UNK	MSDINTARLP	FVIIPPFIFP	CVSDDIEMVLTRGEGLC	He_2020	Previously_IDed	Both
Amanita_fuligineoides	UNK	MSDTNATRLP	VWIGYSP	CVGDDAVALLNRGEGLC	He_2020	Previously_IDed	Both
Amanita_fuligineoides	UNK	MSDMNTARLP	GWFLYV	CVGDDTEFILKRGENLC	He_2020	Previously_IDed	Both
Amanita_fuligineoides	UNK	MSDVNATRLP	ACLVFCP	CVGDDVSPILTRGESLC	He_2020	Previously_IDed	Both
Amanita_fuligineoides	UNK	MSDTNATRLP	VWFGYTP	CVGDDAVALLTRGEGLC	He_2020	Previously_IDed	Both
Amanita_fuligineoides	UNK	MSDINAARLP	LIYMILFP	SVGDDIDVVLGRGENLC	He_2020	Previously_IDed	Both
Amanita_fuligineoides	UNK	MSDINANRLP	LVSIGSIP	CVGDDAAANILRSCESIC	He_2020	Previously_IDed	Both
Amanita_fuligineoides	UNK	MSDINATRLP	VLKKPFAP	CVDDDPVGLLTRGEGLC	He_2020	Previously_IDed	Both
Amanita_fuligineoides	UNK	MSDINATRLP	ILIFIPPP	CVSDEVDSVLRRGESLC	He_2020	Previously_IDed	Both
Amanita_fuligineoides	UNK	MSDINTARLP	LIIIPPFIPP	CVSDDIEMVLTRGEGLC	He_2020	Previously_IDed	Both
Amanita_fuligineoides	UNK	MSDINTTRLP	YMWDHHLP	CASDDIQMVFTRGENLC	He_2020	Previously_IDed	Both
Amanita_fuligineoides	UNK	MSDINTIRVP	FPWTGPFVP	CVGDDVGSVLTHGESLS	He_2020	Previously_IDed	Both
Amanita_fuligineoides	UNK	MSDINATRLP	DLRRRILP	SVGDDGDLLTRGECLC	He_2020	Previously_IDed	Both
Amanita_fuligineoides	UNK	MSDINTARLP	IVFIPPFSP	YVCDGTDLTLKRGESLC	He_2020	Previously_IDed	Both
Amanita_fuligineoides	UNK	MSDINVTRLP	FFIPFAPP	CIGDDFNYTLTRGESLC	He_2020	Previously_IDed	Both
Amanita_fuligineoides	UNK	MSDINVARIP	YFCRPCRRP	MCDDDALLTRGEGLC	He_2020	Previously_IDed	Both
Amanita_fuligineoides	UNK	MPDLNATRLP	IFFFIYFP	CVGDDVDNTLTRGESLS	He_2020	Previously_IDed	Both
Amanita_fuligineoides	UNK	MSDINTARLP	FDFIPSSLPP	CVSDDIQMVLTRGEGLC	He_2020	Previously_IDed	Both
Amanita_fuligineoides	UNK	MSDINANRLP	IFLEPILP	CVAGDLESVLRSGESLC	He_2020	Previously_IDed	Both
Amanita_fuligineoides	UNK	MSDINTARLP	ILSPPLFIFP	YVGDGTDFVLTRGEKLC	He_2020	Previously_IDed	Both
Amanita_fuligineoides	UNK	MSDMNAARLP	IGRPESLP	CVASDVNYILTSSENLC	He_2020	Previously_IDed	Both
Amanita_fuligineoides	UNK	MSDINTARLP	IPRPPVFRPP	YVGDGTDLTLNCGENLC	He_2020	Previously_IDed	Both
Amanita_fuligineoides	α-amanitin	MSDINATRLP	IWGIGCNP	CVGDEVAALLTRGEALC	He_2020	Previously_IDed	Both
Amanita_fuligineoides	β-amanitin	MSDINATRLP	IWGIGCDP	CVGDEVTALLTRGEALC	He_2020	Previously_IDed	Both
Lepiota_venenata	α-amanitin	MDANATRLP	IWGIGCNP	WTPESVNDTLTKDLS	Luli 2019	Previously_IDed	Both
Amanita_bisporigera	phallacidin	MSDINATRLP	AWLVDCP	CVGDDVNRLLTRGESLC	Luo_2018	Previously_IDed	Both
Amanita_bisporigera	phallacidin	MSDINATRLP	AWLVDCP	CVGDDVNRLLTRGESLC	Luo_2018	Previously_IDed	Both
Amanita_bisporigera	α-amanitin	MSDINATRLP	IWGIGCNP	CVGDDVTTLLTRGEALC	Luo_2018	Previously_IDed	Both
Amanita_bisporigera	α-amanitin	MSDINATRLP	IWGIGCNP	CVGDDVTTLLTRGEALC	Luo_2018	Previously_IDed	Both
Amanita_exitialis	α-amanitin	MSDINATRLP	IWGIGCNP	CVGDDVTSVLTRGEALC	Luo_2018	Previously_IDed	Both
Amanita_exitialis	phallacidin	MSDINATRLP	AWLVDCP	CVGDDVNRLLTRGESLC	Luo_2018	Previously_IDed	Both
Amanita_fuliginea	α-amanitin	MSDINATRLP	IWGIGCNP	CVGDDVTSVLTRGEA	Luo_2018	Previously_IDed	Both
Amanita_fuliginea	β-amanitin	MSDINATRLP	IWGIGCDP	CVGDDVTALLTRGEA	Luo_2018	Previously_IDed	Both
Amanita_fuligineoides	α-amanitin	MSDINATRLP	IWGIGCNP	CVGDEVTALLTRGEA	Luo_2018	Previously_IDed	Both
Amanita_fuligineoides	β-amanitin	MSDINATRLP	IWGIGCDP	CVGDEVTALLTRGEA	Luo_2018	Previously_IDed	Both
Amanita_pallidorosea	α-amanitin	MSDINATRLP	IWGIGCNP	CVGDDVTALLTRGEALC	Luo_2018	Previously_IDed	Both
Amanita_pallidorosea	α-amanitin	MSDINATRLP	IWGIGCNP	CVGDDVTALLTRGEALC	Luo_2018	Previously_IDed	Both
Amanita_pallidorosea	β-amanitin	MSDINATRLP	IWGIGCDP	CVGDDVTALLTRGEALC	Luo_2018	Previously_IDed	Both
Amanita_pallidorosea	phallacidin	MSDVNATRLP	AWLVDCP	CVGDDVTALLTRGEALC	Luo_2018	Previously_IDed	Both
Amanita_pallidorosea	phalloidin	MSDINASRLP	AWLATCP	CAGDDVTALLTRGEALC	Luo_2018	Previously_IDed	Both
Amanita_pallidorosea	UNK	MSDVNATRLP	MAFPEFLA	CVGDDVTALLTRGEALC	Luo_2018	Previously_IDed	Both
Amanita_pallidorosea	UNK	MSDINATRLP	AWLMTCP	CVGDDVTALLTRGEALC	Luo_2018	Previously_IDed	Both
Amanita_pallidorosea	UNK	MSDINASRLP	FFPEVGFFP	CVGDDVTALLTRGEALC	Luo_2018	Previously_IDed	Both
Amanita_pallidorosea	UNK	MSDINAIRAP	LPIFSLNP	CVGDDVTALLTRGEALC	Luo_2018	Previously_IDed	Both
Amanita_pallidorosea	UNK	MSDINATRLP	NWHAGPTRPP	CVADDVTALLTRGEALC	Luo_2018	Previously_IDed	Both
Amanita_pallidorosea	UNK	MSDINAARLP	NLFVWIPP	CISDDVTALLTRGEALC	Luo_2018	Previously_IDed	Both
Amanita_pallidorosea	UNK	MADINASRLP	LNILPFHLPP	CVSDDVTALLTRGEALC	Luo_2018	Previously_IDed	Both
Amanita_pallidorosea	UNK	MSDINATRLP	LGRPESLP	CVGDDVTALLTRGEALC	Luo_2018	Previously_IDed	Both
Amanita_pallidorosea	UNK	MSDINATRLP	HPFPLGLQP	CAGDDVTALLTRGEALC	Luo_2018	Previously_IDed	Both
Amanita_pallidorosea	UNK	MSDINATRLP	HPFPLGLQP	CAGDDVTALLTRGEALC	Luo_2018	Previously_IDed	Both
Amanita_pallidorosea	UNK	MSDMNVVRLP	ISDPTAYP	CVGDDVTALLTRGEALC	Luo_2018	Previously_IDed	Both
Amanita_pallidorosea	UNK	MSDINVIRLP	IF*FIYFP	CVGDNVTALLTRGEALC	Luo_2018	Previously_IDed	Both
Amanita_pallidorosea	UNK	MSDINTARLP	MHILAPPP	CVSDDVTALLTRGEALC	Luo_2018	Previously_IDed	Both
Amanita_pallidorosea	UNK	MSDMNVVRLP	ISDPTAYP	CVGDDVTALLTRGEALC	Luo_2018	Previously_IDed	Both
Amanita_pallidorosea	UNK	MSDTNATRLP	SIFIVYPP	CVSDDVTALLTRGEALC	Luo_2018	Previously_IDed	Both
Amanita_pallidorosea	UNK	MSDINAARLP	LVYMILFP	SVGDDVTALLTRGEALC	Luo_2018	Previously_IDed	Both
Amanita_pallidorosea	UNK	MSETNAARLP	TIHLFSAP	SVGDDVTALLTRGEALC	Luo_2018	Previously_IDed	Both
Amanita_pallidorosea	UNK	MSDINTARLP	EFIVFGIFP	CVGDDVTALLTRGEALC	Luo_2018	Previously_IDed	Both
Amanita_pallidorosea	UNK	MSDINTTRLP	YFFNDHPP	CASDDVTALLTRGEALC	Luo_2018	Previously_IDed	Both
Amanita_pallidorosea	UNK	MSDLNATRLP	FNLFRFPYP	CIGDDVTALLTRGEALC	Luo_2018	Previously_IDed	Both
Amanita_pallidorosea	UNK	MSDINTARLP	VFFMPPFIPP	CVSDDVTALLTRGEALC	Luo_2018	Previously_IDed	Both
Amanita_pallidorosea	UNK	MSNINTARLP	FLVPSFPP	CVSDDVTALLTRGEALC	Luo_2018	Previously_IDed	Both
Amanita_pallidorosea	UNK	MYDINTTRLP	HFFNLTPP	CVRDDVTALLTRGEALC	Luo_2018	Previously_IDed	Both
Amanita_pallidorosea	UNK	MSDINTARLP	FVIIPPFIFP	CVSDDVTALLTRGEALC	Luo_2018	Previously_IDed	Both
Amanita_pallidorosea	α-amanitin	MSDINATRLP	IWGIGCNP	CVGDDVTALLTRGEALC	Luo_2018	Previously_IDed	Both
Amanita_pallidorosea	α-amanitin	MSDINATRLP	IWGIGCNP	CVGDDVTALLTRGEALC	Luo_2018	Previously_IDed	Both
Amanita_pallidorosea	β-amanitin	MSDINATRLP	IWGIGCDP	CVGDDVTALLTRGEALC	Luo_2018	Previously_IDed	Both
Amanita_pallidorosea	phallacidin	MSDVNATRLP	AWLVDCP	CVGDDVTALLTRGEALC	Luo_2018	Previously_IDed	Both
Amanita_pallidorosea	phalloidin	MSDINASRLP	AWLATCP	CAGDDVTALLTRGEALC	Luo_2018	Previously_IDed	Both
Amanita_rimosa	α-amanitin	MSDINATRLP	IWGIGCNP	SVGDEVTALLASGEA	Luo_2018	Previously_IDed	Both
Amanita_rimosa	β-amanitin	MSDINATRLP	IWGIGCDP	CVGDDVAALTTRGEA	Luo_2018	Previously_IDed	Both
Amanita_subjunquillea	β-amanitin	MSDINATRLP	IWGIGCDP	CIGDDVTALLTRGEALC	Luo_2018	Previously_IDed	Both
Amanita_subjunquillea	phallacidin	MSDINATRLP	AWLVDCP	CVGDDVTALLTRGEALC	Luo_2018	Previously_IDed	Both
Amanita_subjunquillea	phalloidin	MSDINATRLP	AWLATCP	CAGDDVTALLTRGEALC	Luo_2018	Previously_IDed	Both
Amanita_subjunquillea	UNK	MSDINTARLP	HFASFIPP	CIGDDVTALLTRGEALC	Luo_2018	Previously_IDed	Both
Amanita_subjunquillea	UNK	MSDINTARLP	TFLPPLFVPP	CVSDDVTALLTRGEALC	Luo_2018	Previously_IDed	Both
Amanita_subjunquillea	UNK	MSDINATRLP	LNILPFMLPP	CVGDDVTALLTRGEALC	Luo_2018	Previously_IDed	Both
Amanita_subjunquillea	UNK	MSDMNATRLP	LIQRPFAP	CVSDDVTALLTRGEALC	Luo_2018	Previously_IDed	Both
Amanita_subjunquillea	UNK	MSDMNATRLP	LIQRPYAP	CVSDDVTALLTRGEALC	Luo_2018	Previously_IDed	Both
Amanita_subjunquillea	UNK	MFDINITRLP	IFWFIYFP	CVGDDVTALLTRGEALC	Luo_2018	Previously_IDed	Both
Amanita_subjunquillea	UNK	MSDINTARLP	IGRPESIP	CVGDDVTALLTRGEALC	Luo_2018	Previously_IDed	Both
Amanita_subjunquillea	UNK	MSDINTARLP	LRLPPFMIP	PCVGDDVTALLTRGEALC	Luo_2018	Previously_IDed	Both
Amanita_subjunquillea	UNK	MSDMNVARLP	ISDPTAYP	CVGGDVTALLTRGEALC	Luo_2018	Previously_IDed	Both
Amanita_subjunquillea	UNK	MSDINTVCLP	LQKPWSRP	CVGDDVTALLTRGEALC	Luo_2018	Previously_IDed	Both
Amanita_subjunquillea	UNK	MSDVNATRLP	FNFFRFPYP	CIGDDVTALLTRGEALC	Luo_2018	Previously_IDed	Both
Amanita_subjunquillea	UNK	MSDINATRLP	SSVLPRPC	VGDDVTALLTRGEALC	Luo_2018	Previously_IDed	Both
Amanita_subjunquillea	UNK	MSDMNVARLP	ISDPTAYP	CVGGDVTALLTRGEALC	Luo_2018	Previously_IDed	Both
Amanita_subjunquillea	α-amanitin	MSDINATCLP	IWGIGCNP	CVGDDVTALLTRGEALC	Luo_2018	Previously_IDed	Both
Amanita_subjunquillea	β-amanitin	MSDINATRLP	IWGIGCDP	CVGDDVTALLTRGEALC	Luo_2018	Previously_IDed	Both
Amanita_subjunquillea	β-amanitin	MSDINATRLP	IWGIGCDP	CIGDDVTALLTRGEALC	Luo_2018	Previously_IDed	Both
Amanita_subjunquillea	phallacidin	MSDINATRLP	AWLVDCP	CVGDDVTALLTRGEALC	Luo_2018	Previously_IDed	Both
Amanita_subjunquillea	phalloidin	MSDINATRLP	AWLATCP	CAGDDVTALLTRGEALC	Luo_2018	Previously_IDed	Both
Amanita_phalloides	phallacidin	MSDINATRLP	AWLVDCP	CVGDDINRLLTRGENLC	Luo_2018	Previously_IDed	Both
Amanita_phalloides	β-amanitin	MSDINATRLP	IWGIGCDP	CVGDEVTALLTRGEALC	Luo_2018	Previously_IDed	Both
Amanita_phalloides	β-amanitin	MSDINATRLP	IWGIGCDP	CIGDDVTALLTRGEALC	Luo_2018	Previously_IDed	Both
Amanita_phalloides	α-amanitin	MSDINATRLP	IWGIGCNP	CVGDEVAALLTRGEALC	Luo_2018	Previously_IDed	Both
Amanita_phalloides	phalloidin	MSDINTTCLP	AWLATCP	CTGDDVNPTLTCGESLC	Luo_2018	Previously_IDed	Both
Amanita_phalloides	phalloidin	MSDINASRLP	AWLATCP	CVGDDVNPTLSRGESLC	Luo_2018	Previously_IDed	Both
Galerina_marginata	α-amanitin	MFDTNSTRLP	IWGIGCNP	WTAEHVDQTLVSGNDIC	Luo_2018	Previously_IDed	Both
Galerina_marginata	α-amanitin	MFDTNATRLP	IWGIGCNP	WTAEHVDQTLASGNDIC	Luo_2018	Previously_IDed	Both
Lepiota_brunneoincarnata	α-amanitin	MDANTTRLP	IWGIGCNP	WAPESVNDTLTRGKDLC	Luo_2018	Previously_IDed	Both
Lepiota_brunneoincarnata	α-amanitin	MDANSTRLP	IWGIGCNP	WAPESVNDTLTRGKDLC	Luo_2018	Previously_IDed	Both
Galerina_marginata	α-amanitin	MFDTNATRLP	IWGIGCNP	WTAEHVDQTLASGNDIC	Luo_2012	Previously_IDed	Both
Galerina_marginata	α-amanitin	MFDTNSTRLP	IWGIGCNP	WTAEHVDQTLVSGNDIC	Luo_2012	Previously_IDed	Both
Amanita_bisporigera	UNK	MSDINVARLP	FSVLSIIPP	CVNDDTSNTLTRGENLC	Pulman_2016	Previously_IDed	Both
Amanita_bisporigera	UNK	MSDINVTRLP	GLPMVLP	CVSDDVDSTLTRGQSLC	Pulman_2016	Previously_IDed	Both
Amanita_bisporigera	UNK	MADINTARLP	CIGFLGIP	SVGDDIEMVLRHGESLC	Pulman_2016	Previously_IDed	Both
Amanita_bisporigera	phallacidin	MSDINATRLP	AWLVDCP	CVGDDVNRLLTRGESLC	Pulman_2016	Previously_IDed	Both
Amanita_bisporigera	UNK	MSDINTSRLP	IFWPIFAP	CVSDDIDAVLRRGESLC	Pulman_2016	Previously_IDed	Both
Amanita_bisporigera	UNK	MSDINTIRIP	GLGLIP	YVGDDVESVLRRGESS	Pulman_2016	Previously_IDed	Both
Amanita_bisporigera	UNK	MSDINATRLP	LFFPPDFRPP	CVGDVDNFTLTRGENLC	Pulman_2016	Previously_IDed	Both
Amanita_bisporigera	UNK	MSDINATRLP	LFYPPDFRPP	CVGDVDNFTLTRGENLC	Pulman_2016	Previously_IDed	Both
Amanita_bisporigera	UNK	MSDTNAMRLP	FFWPIIIPP	CVGDDAASILKQGENLC	Pulman_2016	Previously_IDed	Both
Amanita_bisporigera	UNK	MSDINAIRAP	ILMLAIPP	CVGDDIEVLRRGEGLS	Pulman_2016	Previously_IDed	Both
Amanita_bisporigera	UNK	MSDINVTRLP	GLPIIAIIP	CVSDDVDSTLTRGQSLC	Pulman_2016	Previously_IDed	Both
Amanita_bisporigera	UNK	MSDINATRLP	GMEPPSPMP	CVGDADNFTLTRGKNLC	Pulman_2016	Previously_IDed	Both
Amanita_bisporigera	UNK	MSDVNDTRLP	FNFFRFPYP	CIGDDSGSVLRLGESLC	Pulman_2016	Previously_IDed	Both
Amanita_bisporigera	α-amanitin	MSDINATRLP	IWGIGCNP	CVGDDVTTLLTRGEALC	Pulman_2016	Previously_IDed	Both
Amanita_bisporigera	UNK	MSDINTTRLP	MAFPEFLA	CVGDDVNSTLTRGERLC	Pulman_2016	Previously_IDed	Both
Amanita_bisporigera	UNK	MSDINVTRLP	IVFLEFYS	RVGDDVNSTLTRGEGLC	Pulman_2016	Previously_IDed	Both
Amanita_bisporigera	UNK	MSDINATRLP	MIQRPFYP	CASDDVTSTLTRGESLC	Pulman_2016	Previously_IDed	Both
Amanita_bisporigera	UNK	MSDMNVARLP	ISDPTAYP	CVGDDIYAVLRRGESLC	Pulman_2016	Previously_IDed	Both
Amanita_bisporigera	UNK	MLDINATRLP	IGRPQLLP	CVAGDVNYILVSGENLC	Pulman_2016	Previously_IDed	Both
Amanita_bisporigera	UNK	MSDINTARLP	LSSPMLLP	CVGDDILMVLTGGENLC	Pulman_2016	Previously_IDed	Both
Amanita_bisporigera	UNK	MSDINAARLP	IIFEPIIP	CISDEVDTTLTRGQSLC	Pulman_2016	Previously_IDed	Both
Amanita_bisporigera	UNK	MSDINATRLP	AWLAECP	CVGDDVNRLLTRGESLC	Pulman_2016	Previously_IDed	Both
Amanita_bisporigera	UNK	MTDINDTRLP	FIWVLWLWLL	SVGDDITILNRVEDLC	Pulman_2016	Previously_IDed	Both
Amanita_bisporigera	UNK	MLDINTTRLP	IGRPQLLP	CVAGDVNYILVSGENLC	Pulman_2016	Previously_IDed	Both
Amanita_bisporigera	UNK	MSDINATRLP	GMDPPSPMP	CVGDADNFTLTRGKNLC	Pulman_2016	Previously_IDed	Both
Amanita_bisporigera	UNK	MSDINATRLP	IWWYIYFP	CVGGDVDNTLTRGESLS	Pulman_2016	Previously_IDed	Both
Amanita_bisporigera	UNK	MSDINATRLP	IFWYIYFP	CVGGDVDNTLTRGESLS	Pulman_2016	Previously_IDed	Both
Amanita_phalloides	phallacidin	MSDINATRLP	AWLVDCP	CVGDDINRLLTRGENLC	Pulman_2016	Previously_IDed	Both
Amanita_phalloides	UNK	MSDMNATRLP	LIQRPFAP	CVSDDVNPALTRGESLC	Pulman_2016	Previously_IDed	Both
Amanita_phalloides	UNK	MSDINATRLP	IILAPIIP	CINDDVNSTLTRGDLC	Pulman_2016	Previously_IDed	Both
Amanita_phalloides	Cycloamanide F	MSDINATRLP	IVGILGLP	CIGDDVNSTLTHGEDLC	Pulman_2016	Previously_IDed	Both
Amanita_phalloides	UNK	MSDINATRLP	LPVLPIPLLP	YCSDDANTTLTSGESLC	Pulman_2016	Previously_IDed	Both
Amanita_phalloides	UNK	MSDINATRLP	FNILPFMLPP	CVSDDVNPTLTRGEDLC	Pulman_2016	Previously_IDed	Both
Amanita_phalloides	UNK	MSDINATRLP	LILLAALGIP	SDDADSTLTRGESLC	Pulman_2016	Previously_IDed	Both
Amanita_phalloides	UNK	MSDMNVARLP	ISDPTAYP	CVGGDIQAVLRRGESLC	Pulman_2016	Previously_IDed	Both
Amanita_phalloides	UNK	MSDVNATRLP	FNLFRFPYP	CIGDDSASVLGLGESLC	Pulman_2016	Previously_IDed	Both
Amanita_phalloides	UNK	MSDINITRLP	FFPIVFSPP	CIGDDTASIIKQGKNLC	Pulman_2016	Previously_IDed	Both
Amanita_phalloides	β-amanitin	MSDINATRLP	IWGIGCDP	CVGDEVTALLTRGEALC	Pulman_2016	Previously_IDed	Both
Amanita_phalloides	α-amanitin	MSDINATCLP	IWGIGCNP	CVGDEVAALLTRGEALC	Pulman_2016	Previously_IDed	Both
Amanita_phalloides	β-amanitin	MSDINATRLP	IWGIGCDP	CIGDDVTALLTRGEALC	Pulman_2016	Previously_IDed	Both
Amanita_phalloides	UNK	MSDMNTTRLP	LIQRPFAP	CVSDDVNSALTRGESLC	Pulman_2016	Previously_IDed	Both
Amanita_phalloides	UNK	MSDINTACLP	VQKPWSRP	CVGDDIEMILERGEDLC	Pulman_2016	Previously_IDed	Both
Amanita_phalloides	UNK	MSDIKSTRLP	LGRPESLP	CVGDDIEMILERGHKLC	Pulman_2016	Previously_IDed	Both
Amanita_phalloides	UNK	MSDINTARLP	IRLPPLFLPP	CLGDDIEILTQGESLC	Pulman_2016	Previously_IDed	Both
Amanita_phalloides	UNK	MSDINTARLP	LRLPPFMIPP	CVGDDIEMVLTRGENLC	Pulman_2016	Previously_IDed	Both
Amanita_phalloides	UNK	MSDINAARLP	FIFPPFIIPP	CVSDDIEMVLTRGENLC	Pulman_2016	Previously_IDed	Both
Amanita_phalloides	UNK	MSDINTARLP	FFFPPFFIPP	CVSDDIEMVLTRGENLC	Pulman_2016	Previously_IDed	Both
Amanita_phalloides	UNK	MSEINTARLP	HFASFIPP	CIGDDIEMVLKRGESLC	Pulman_2016	Previously_IDed	Both
Amanita_phalloides	UNK	MSDTNTACLP	IFLAFPIPP	CVGDDIEMVLRRGESLC	Pulman_2016	Previously_IDed	Both
Amanita_phalloides	UNK	MSDTNDARLP	LFFWFWFLWP	SVSDDIDSVLNRGEDLC	Pulman_2016	Previously_IDed	Both
Amanita_phalloides	Cycloamanide E	MSDINAARLP	SFFFPVP	CISDDIEMVLTRGESLC	Pulman_2016	Previously_IDed	Both
Amanita_phalloides	phalloidin	MSDINTTCLP	AWLATCP	CTGDDVNPTLTCGESLC	Pulman_2016	Previously_IDed	Both
Amanita_phalloides	Cycloamanide B	MSDINAARLP	SFFFPIP	CISDDIEMVLTRGESLC	Pulman_2016	Previously_IDed	Both
Amanita_phalloides	UNK	MSDINITRLP	IFWFIYFP	CVGDNVDNTLTRGESLC	Pulman_2016	Previously_IDed	Both
Amanita_phalloides	UNK	MSDVNTIRIP	GPVFFAY	VGDEVDNVLRSGESLS	Pulman_2016	Previously_IDed	Both
Amanita_phalloides	UNK	MSNINVTRLL	FMPLAP	LRGDDATSIVKRGEDLC	Pulman_2016	Previously_IDed	Both
Amanita_phalloides	UNK	MSDINVTRLP	TIYYLYFIP	CVGDDTANIAKQGEVLC	Pulman_2016	Previously_IDed	Both
Amanita_phalloides	phalloidin	MSDINASRLP	AWLATCP	CVGDDVNPTLSRGESLC	Pulman_2016	Previously_IDed	Both
Amanita_exitialis	UNK	MTDINDTRLP	FIWLLWIWLP	SVGDDNNILNRGEDLC	He_2020	Previously_IDed	Both
Amanita_exitialis	UNK	MSDINATRLP	LFFPPDFRPP	CVGDADNFTLTRGENLC	He_2020	Previously_IDed	Both
Amanita_exitialis	UNK	MSDVNATRLP	FNFFRFPYP	CIGDDSGSALRLGESLC	He_2020	Previously_IDed	Both
Amanita_exitialis	UNK	MSDINTARLP	IPVPPFFIP	FVGDDIDVVLRRGENLC	He_2020	Previously_IDed	Both
Amanita_exitialis	UNK	MSDINVTRLP	VFIFFFIPP	CVGDGTADIVRKGENLC	He_2020	Previously_IDed	Both
Amanita_exitialis	UNK	MSDINTARLP	VFSLPVFFP	FVSDDIQAVLTRGESLC	He_2020	Previously_IDed	Both
Amanita_exitialis	UNK	MSDINTTRLP	FVFVASPP	CVGDDIAMVLTRGENLC	He_2020	Previously_IDed	Both
Amanita_exitialis	UNK	MSDINPTRLP	IFWFIYFP	CVSDVDSTLTLCISLS	He_2020	Previously_IDed	Both
Amanita_exitialis	UNK	MSDINTARLP	IIWIIGNP	CVSDDVERILTRGESLC	He_2020	Previously_IDed	Both
Amanita_exitialis	UNK	MSDINATRLP	IIWAPVVP	CISDDNDSTLTRGQSLC	He_2020	Previously_IDed	Both
Amanita_exitialis	UNK	MSDINATRLP	IGRPQLLP	CVGGDVNYILISGENLC	He_2020	Previously_IDed	Both
Amanita_exitialis	β-amanitin	MSDINATRLP	IWGIGCDP	CVGDDVTALLTRGEALC	He_2020	Previously_IDed	Both
Amanita_exitialis	α-amanitin	MSDINATRLP	IWGIGCNP	CVGDDVTSVLTRGEALC	He_2020	Previously_IDed	Both
Amanita_exitialis	UNK	MSDINVIRLP	SMLTILPP	CVSDDASNTLTRGENLC	He_2020	Previously_IDed	Both
Amanita_exitialis	phallotoxin	MSDINATRLP	AWLTDCP	CVGDDVNRLLTRGESLC	He_2020	Previously_IDed	Both
Amanita_exitialis	phallacidin	MSDINATRLP	AWLVDCP	CVGDDVNRLLTRGESLC	He_2020	Previously_IDed	Both
Amanita_exitialis	UNK	MSDINLTRLP	GIIAIIP	CVGDDVNSTLTRGQSLC	He_2020	Previously_IDed	Both
Amanita_exitialis	UNK	MSDINATRLP	VWIGYSP	CVGDDCIALLTRGEGLC	He_2020	Previously_IDed	Both
Amanita_exitialis	UNK	MSDINATRLP	GFLFWA	YVGDDVDYILTRGESLA	He_2020	Previously_IDed	Both
Amanita_fuliginea	UNK	MSDINATRLP	IIIVLGLIIP	LCVSDIEMILTRGESLC	He_2020	Previously_IDed	Both
Amanita_fuliginea	UNK	MSDLNASRLP	ILSVLGLPVP	HVGEETNSTLARGESLC	He_2020	Previously_IDed	Both
Amanita_fuliginea	UNK	MSDINSARLP	LFFPPIFIPP	CVSDDVQVVLTRGENLC	He_2020	Previously_IDed	Both
Amanita_fuliginea	UNK	MSDINAARLP	FFPFVFIPP	CIGDDATSIVRQAENLC	He_2020	Previously_IDed	Both
Amanita_fuliginea	UNK	MSDINTIRIP	FPWTGPFVP	CVSDDVGSVLMRGESLS	He_2020	Previously_IDed	Both
Amanita_fuliginea	UNK	MSDTNATRLP	IWFIQLQIP	CAGDDVNSSLTRGESLC	He_2020	Previously_IDed	Both
Amanita_fuliginea	UNK	MSDINVTRLP	VLVFIFFPP	YISDDAVNILKQGENLC	He_2020	Previously_IDed	Both
Amanita_fuliginea	UNK	MFDINGSRLP	AFRLIPPP	CVGDDVDSTLTSGESLC	He_2020	Previously_IDed	Both
Amanita_fuliginea	UNK	MSDINATRLP	GILIVFPP	CVGDDVNSTLTRGESLC	He_2020	Previously_IDed	Both
Amanita_fuliginea	UNK	MSDINATRLP	HLFTWIPP	CISDDSTLTRGESFC	He_2020	Previously_IDed	Both
Amanita_fuliginea	UNK	MFDINSSRLP	HLYPNSRP	CVCDDACSTLTSAESLC	He_2020	Previously_IDed	Both
Amanita_fuliginea	UNK	MSDINATRLP	IFWFIYFP	CVGDDVDNTLTRGESLS	He_2020	Previously_IDed	Both
Amanita_fuliginea	β-amanitin	MSDINATRLP	IWGIGCDP	CVGDDVAALITRGEALC	He_2020	Previously_IDed	Both
Amanita_fuliginea	UNK	MSCINATRLP	LPSRPVFP	FVSDAIEVVLGRGEDLC	He_2020	Previously_IDed	Both
Amanita_fuliginea	UNK	MSDINSLRLP	VVNSRFNP	CVGDDVSPTLTRGEGLC	He_2020	Previously_IDed	Both
Amanita_fuliginea	phalloidin	MSDINASRLP	AWLATCP	CIGDDVNPTITRGESLC	He_2020	Previously_IDed	Both
Amanita_fuliginea	phallacidin	MSDINATRLP	AWLVDCP	CVGDDVNRLLARGENLC	He_2020	Previously_IDed	Both
Amanita_fuliginea	phallotoxin	MSDINATRLP	AWLVTCP	CVGDDINRLLTRGENLC	He_2020	Previously_IDed	Both
Amanita_molliuscula	UNK	MSDINTARLP	YFLPPIFSPP	CVSDDIEMVLTRGENLC	He_2020	Previously_IDed	Both
Amanita_molliuscula	UNK	MTDINATRLP	ILFGFFLLP	CVDGVDNTLHSGENLC	He_2020	Previously_IDed	Both
Amanita_molliuscula	UNK	MSNINASRLP	IWAAFFRFP	CVGDEVDGILRSGESLC	He_2020	Previously_IDed	Both
Amanita_molliuscula	β-amanitin	MSDINATRLA	IWGIGCDP	CVGDDVTALLTRGEALC	He_2020	Previously_IDed	Both
Amanita_molliuscula	UNK	MSDINASRLP	RLLVPRYP	CIDEDAEGATYLC	He_2020	Previously_IDed	Both
Amanita_molliuscula	UNK	MSNINAIRLP	GFFAVVP	YLATSITFSLLGRGESLC	He_2020	Previously_IDed	Both
Amanita_molliuscula	UNK	MTDINATRLP	WIFFFPP	CVDDVDNTLHSGENLC	He_2020	Previously_IDed	Both
Amanita_molliuscula	UNK	MSNINALRLP	GFGFIP	YASGDVDYTLTRGESLS	He_2020	Previously_IDed	Both
Amanita_molliuscula	UNK	MSDINATRFP	GKVNPP	YVGDDVDDIIIRGEKLC	He_2020	Previously_IDed	Both
Amanita_pallidorosea	UNK	MADINAARLP	FHGLFPFLPPP	FVDDDATSTLTRGESLC	He_2020	Previously_IDed	Both
Amanita_pallidorosea	UNK	MADINASRLP	LNILPFHLPP	CVSDDATSTLTRGESLC	He_2020	Previously_IDed	Both
Amanita_pallidorosea	UNK	MSDINATRLP	NWHAGPTRPP	CVADDVSLTLTRGESLC	He_2020	Previously_IDed	Both
Amanita_pallidorosea	UNK	MSDINTARLP	VFFMPPFIPP	CVSDDIQMVLTRGENLC	He_2020	Previously_IDed	Both
Amanita_pallidorosea	UNK	MSDINTARLP	EFIVFGIFP	CVGDDIQTVLTRGEDLC	He_2020	Previously_IDed	Both
Amanita_pallidorosea	UNK	MSDINASRLP	FFPEVGFFP	CVGDDTNPILTRGGSLS	He_2020	Previously_IDed	Both
Amanita_pallidorosea	UNK	MSDLNATRLP	FNLFRFPYP	CIGDDSGSVLTLGEGLC	He_2020	Previously_IDed	Both
Amanita_pallidorosea	UNK	MSDINTIRVP	FPWTGPFVP	CVGDDVGSVLTHGESLS	He_2020	Previously_IDed	Both
Amanita_pallidorosea	UNK	MSDINATRLP	HPFPLGLQP	CAGDVDNLTLFRGEGLC	He_2020	Previously_IDed	Both
Amanita_pallidorosea	UNK	MSDINATRLP	DPRRLLIP	GSSDDVDSALTRGESLC	He_2020	Previously_IDed	Both
Amanita_pallidorosea	UNK	MSDINTTRLP	HFFNLMPP	CVGDDIETVLTRGESLC	He_2020	Previously_IDed	Both
Amanita_pallidorosea	UNK	MSDINATRLP	HQHHPFVP	GGSDDVGSTLTRGESLC	He_2020	Previously_IDed	Both
Amanita_pallidorosea	UNK	MSDMNVVRLP	ISDPTAYP	CVGDDIQAVLGRGESLC	He_2020	Previously_IDed	Both
Amanita_pallidorosea	β-amanitin	MSDINATRLP	IWGIGCDP	CVGDDVTAVLTRGEALC	He_2020	Previously_IDed	Both
Amanita_pallidorosea	UNK	MSDINATRLP	IWGIGCNP	CVGDEVAALLTRGEALC	He_2020	Previously_IDed	Both
Amanita_pallidorosea	UNK	MSDINATRLP	IWGIGCNP	CVGDEVTALITRGEALC	He_2020	Previously_IDed	Both
Amanita_pallidorosea	UNK	MSDINATRLP	LGRPESLP	CVGDDVNYILVSGGNLS	He_2020	Previously_IDed	Both
Amanita_pallidorosea	UNK	MSDINAARLP	LVYMILFP	SVGDDIDVVLGRGENLC	He_2020	Previously_IDed	Both
Amanita_pallidorosea	UNK	MSDVNATRLP	MAFPEFLA	CVGDDVNHTLTRGERLC	He_2020	Previously_IDed	Both
Amanita_pallidorosea	UNK	MSDINTARLP	MHILAPPP	CVSDDIEMVLTRGESLC	He_2020	Previously_IDed	Both
Amanita_pallidorosea	UNK	MSDINAARLP	NLFVWIPP	CISDDINSTLTRGESLC	He_2020	Previously_IDed	Both
Amanita_pallidorosea	UNK	MSDINTTRLP	YMWDHHLP	CASDDIQMVFTRGENLC	He_2020	Previously_IDed	Both
Amanita_pallidorosea	phalloidin	MSDINASRLP	AWLATCP	CAGDDVNPTLTRGESLC	He_2020	Previously_IDed	Both
Amanita_pallidorosea	phallotoxin	MSDINATRLP	AWLMTCP	CVGDDVNPTLTRGESLC	He_2020	Previously_IDed	Both
Amanita_pallidorosea	phallacidin	MSDVNATRLP	AWLVDCP	CVGDDINRLLTRGENLC	He_2020	Previously_IDed	Both
Amanita_rimosa	UNK	MSDINTSRLP	FIPLGIITILP	CVSDDVNTTITRGESLC	He_2020	Previously_IDed	Both
Amanita_rimosa	UNK	MTDINDTRLP	FVWILWLWLA	CVGDDTSILNRGEDLC	He_2020	Previously_IDed	Both
Amanita_rimosa	UNK	MSDINATRLP	IIIVLGLIIP	LCVSDIEMILTRGESLC	He_2020	Previously_IDed	Both
Amanita_rimosa	UNK	MSDVNTTRLP	FNFFRFPYP	CICDDSEKVLELGENLC	He_2020	Previously_IDed	Both
Amanita_rimosa	UNK	MSDINATRLP	HPFPLGLQP	CAGDVDNFTVSCHSLC	He_2020	Previously_IDed	Both
Amanita_rimosa	UNK	MLDINATRFP	LGRPTHLP	CVGDDVNYILIGNGENLC	He_2020	Previously_IDed	Both
Amanita_rimosa	UNK	MSDINASCLP	LILVANGMA	YVSDDVSPTLTRGENLC	He_2020	Previously_IDed	Both
Amanita_rimosa	UNK	MPDINVTRLP	LLIIVLLTP	CISDDNNILNRGKDLC	He_2020	Previously_IDed	Both
Amanita_rimosa	UNK	MSDIHAARLP	FPTRPVFP	SAGDDMIEVVLGRGEDLC	He_2020	Previously_IDed	Both
Amanita_rimosa	UNK	MSDNNAARLP	FYFYLGIP	SDDAHPILTRGESLC	He_2020	Previously_IDed	Both
Amanita_rimosa	UNK	MSDINIARLP	IFWFIYFP	CVGDDVDNTLSRGESLS	He_2020	Previously_IDed	Both
Amanita_rimosa	UNK	MSDINASRLP	ILKKPWAP	SVCDDVNSTLTRGEGLC	He_2020	Previously_IDed	Both
Amanita_rimosa	UNK	MSDINVARLP	ISDPTAYP	CVGDDIQAVVKRGESLC	He_2020	Previously_IDed	Both
Amanita_rimosa	β-amanitin	MSDINATRLP	IWGIGCDP	CVGDDVAALTTRGEALC	He_2020	Previously_IDed	Both
Amanita_rimosa	α-amanitin	MSDINSTRLP	IWGIGCNP	SVGDEVTALLTRGEALC	He_2020	Previously_IDed	Both
Amanita_rimosa	UNK	MSDINATRLP	AWDSKHP	CVGDDVSRLLTRGESLC	He_2020	Previously_IDed	Both
Amanita_rimosa	phallotoxin	MSDINATRVP	AWLAECP	CVGDDISHLLTRGENLC	He_2020	Previously_IDed	Both
Amanita_rimosa	phallacidin	MSDINATRVP	AWLVDCP	CVGDDISRLLTRGENLC	He_2020	Previously_IDed	Both
Amanita_subpallidorosea	UNK	MTDVNDTRLP	FIWLIWLWLP	SVGDDINILNGGEDLC	He_2020	Previously_IDed	Both
Amanita_subpallidorosea	UNK	MTDINYARLP	ITLFLFFFIP	CLSDDDNILNRGKDLC	He_2020	Previously_IDed	Both
Amanita_subpallidorosea	UNK	MSDINTARLP	YFLPPIFSPP	CVSDDIEMVLTRGENLC	He_2020	Previously_IDed	Both
Amanita_subpallidorosea	UNK	MSDINATRLP	HPFPLGLQP	CAGDVDNFTLTKGEDLC	He_2020	Previously_IDed	Both
Amanita_subpallidorosea	UNK	MSDINATRLP	GILIVWPP	CVGDDVNFTLTRGESLC	He_2020	Previously_IDed	Both
Amanita_subpallidorosea	UNK	MSDINTTRLP	IAFPEFIA	RVGDDIHRTLTRGESLC	He_2020	Previously_IDed	Both
Amanita_subpallidorosea	UNK	MSDINVTRLP	IFWFIYFP	CVGDDVDNTLTRGESLS	He_2020	Previously_IDed	Both
Amanita_subpallidorosea	UNK	MSDINAIRLP	IGRPENKP	CVGGDVNYILISGEKLC	He_2020	Previously_IDed	Both
Amanita_subpallidorosea	UNK	MSDINATRLP	IVFLEFYS	CVGDDVNSTLTRGESLC	He_2020	Previously_IDed	Both
Amanita_subpallidorosea	amanitin	MSDINATRLP	IWGIGCDP	CVGDDVAAFLTRGEALC	He_2020	Previously_IDed	Both
Amanita_subpallidorosea	amanitin	MSDINATRLP	IWGIGCNP	SVGDEVTALLTRGEALC	He_2020	Previously_IDed	Both
Amanita_subpallidorosea	UNK	MSDINASRLP	VIGLFGLP	YVSDDVQPILTRGDSLC	He_2020	Previously_IDed	Both
Amanita_subpallidorosea	UNK	MSDINASRLP	VIPFLLPP	CVSDDVNFTLTRGESLC	He_2020	Previously_IDed	Both
Amanita_subpallidorosea	UNK	MSDINATRLP	YFRPAPPP	CVSDDINPILTCGESLC	He_2020	Previously_IDed	Both
Amanita_subpallidorosea	phallotoxin	MSDINAARLP	AWITDCP	CVGDDINRILTRGENIC*	He_2020	Previously_IDed	Both
Amanita_subpallidorosea	phalloidin	MSDINASRFP	AWLATCP	CVGDDVNPTIARGESLC	He_2020	Previously_IDed	Both
Amanita_subpallidorosea	phallotoxin	MSDINATRLP	AWLVTCP	CVGDDVNFTLTRGESLC	He_2020	Previously_IDed	Both
Amanita_subpallidorosea	phallotoxin	MSDINATRLP	AWLVTCP	CVGDDVNPTITRGESLC	He_2020	Previously_IDed	Both
Amanita_subpallidorosea	UNK	MSDINTIRIP	GPFGFA	YVGDEVENLLKRGESLS	He_2020	Previously_IDed	Both
Lepiota_venenata	amanitin	MDANATRLP	IWGIGCNP	WTPESVNDTLTKDLS	He_2020	Previously_IDed	Both
Lepiota_venenata	amanitin	MDANSTRLP	IWGIGCNP	WAPESVNDTLTRGKDLC	He_2020	Previously_IDed	Both
Amanita_molliuscula	UNK	MSDINATRLA	IWGIGCDP	CVGDDVTALLTRGEALC	Luli_2021	Previously_IDed	Both
Amanita_molliuscula	UNK	MSNINALRLP	GFGFIP	YASGDVDYTLTRGESLS	Luli_2021	Previously_IDed	Both
Amanita_molliuscula	UNK	MSDINATRFP	GKVNPP	YVGDDVDDIIIRGEKLC	Luli_2021	Previously_IDed	Both
Amanita_molliuscula	UNK	MSNINASRLP	IWAAFFRFP	CVGDEVDGILRSGESLC	Luli_2021	Previously_IDed	Both
Amanita_molliuscula	UNK	MTDINATRLP	FFWILIPP	CVDDVDNTVHSGDNLC	Luli_2021	Previously_IDed	Both
Amanita_molliuscula	UNK	MSDINATRFP	GKVFPP	YVGDDVDDIIIRGEK	Luli_2021	Previously_IDed	Both
Amanita_molliuscula	UNK	MSNINATRFP	GKLFPP	YVGDDVDDIIIRGDKLC	Luli_2021	Previously_IDed	Both
Amanita_molliuscula	UNK	MSDINASRLP	RLLVPRYP	CIDEDAEAILRSGECL	Luli_2021	Previously_IDed	Both
Amanita_molliuscula	UNK	MTDINATRLP	ILFGFFLLP	CVDGVDNTLHSGENLC	Luli_2021	Previously_IDed	Both
Amanita_molliuscula	UNK	MSDINSIHLP	GGYYQNT	FVGDDVEGILNRGERLC	Luli_2021	Previously_IDed	Both
Amanita_molliuscula	UNK	MTDINATRLP	LNILPFHLPP	CVDDVDNTLHSGENLC	Luli_2021	Previously_IDed	Both
Amanita_molliuscula	UNK	MTDINATRLP	FFIIFFIPP	CVDDVDNTLHSGENLC	Luli_2021	Previously_IDed	Both
Amanita_molliuscula	UNK	MTDINATRLP	FFIIFFIPP	CVDDVDNTLHSGENLC	Luli_2021	Previously_IDed	Both
Amanita_molliuscula	UNK	MTDINATRLP	WIFFFYPP	CVDDVDNTLHSGENLC	Luli_2021	Previously_IDed	Both
Amanita_molliuscula	UNK	MTDINATRLP	LIFLPPFIPP	CVDDVDNTLHSGENLC	Luli_2021	Previously_IDed	Both
Amanita_molliuscula	UNK	MTDINATRLP	LIFLPPFIPP	CVDDVDNTLHSGENLC	Luli_2021	Previously_IDed	Both
Amanita_molliuscula	UNK	MTDINATRLP	WFFFFYPP	CVDDVDNTLHSGENLC	Luli_2021	Previously_IDed	Both
Amanita_molliuscula	UNK	MTDINATRLP	FNILPLLLPP	CVDDVDNTLHSGENLC	Luli_2021	Previously_IDed	Both
Amanita_molliuscula	amanitin	MSDINATRLP	IWGIGCNP	CVGDDVTTLLTRGEALC	Luli_2021	Previously_IDed	Both
Amanita_molliuscula	amanitin	MSDINATRLA	IWGIGCNP	CVGDDVTALLTRGEALC	Luli_2021	Previously_IDed	Both
Amanita_molliuscula	amanitin	MSDINATRLA	IWGIGCNP	CVGDDVTALLTRGEALC	Luli_2021	Previously_IDed	Both
Amanita_rimosa	amanitin	MSDINSTRLP	IWGIGCNP	SVGDEVTALLTRGEA	Zhou_2021	Previously_IDed	Both
Amanita_rimosa	amanitin	MSDINATRLP	IWGIGCNP	SVGDEVTALLASGEA	Zhou_2021	Previously_IDed	Both
Amanita_rimosa	β-amanitin	MSDINATRLP	IWGIGCDP	CVGDDVAALTTRGEA	Zhou_2021	Previously_IDed	Both
Amanita_rimosa	phallacidin	MSDINATRVP	AWLVDCP	CVGDDISRLLTRGEK	Zhou_2021	Previously_IDed	Both
Amanita_rimosa	UNK	MSDINATRLP	AWDSKHP	CVGDDVSRLLTRGE	Zhou_2021	Previously_IDed	Both
Amanita_rimosa	UNK	MSDINATRLP	AWDSKHP	CVGDDISRLLTRGE	Zhou_2021	Previously_IDed	Both
Amanita_rimosa	phallotoxin	MSDINATRVP	AWLAECP	CVGDDISHLLTRGE	Zhou_2021	Previously_IDed	Both
Amanita_rimosa	UNK	MSDINASRLP	FFIIIVKP	CGNPYVSDDVNSTLTRGE	Zhou_2021	Previously_IDed	Both
Amanita_rimosa	UNK	MSDINTSRLP	FIPLGIITILP	CVSDDVNTTITRGD	Zhou_2021	Previously_IDed	Both
Amanita_rimosa	UNK	MSDINTACLP	FLFPVIPP	CLSEDANVVVLNSGE	Zhou_2021	Previously_IDed	Both
Amanita_rimosa	UNK	MSDINVTRLP	FFPIVFIPP	CI	Zhou_2021	Previously_IDed	Both
Amanita_rimosa	UNK	MSDINIARLP	IFWFIYFP	CVGDDVDNTLSRGE	Zhou_2021	Previously_IDed	Both
Amanita_rimosa	UNK	MSDINVTRLP	IFLIMFIPP	CIGDDAASILKQGE	Zhou_2021	Previously_IDed	Both
Amanita_rimosa	UNK	MSDINTSCLP	IFIAFPIPP	CVSDDIQTVLTRGE	Zhou_2021	Previously_IDed	Both
Amanita_rimosa	UNK	MSDTNTACLP	IFIAFPIPP	CVSDDIQTVLTRGE	Zhou_2021	Previously_IDed	Both
Amanita_rimosa	UNK	MSDINASRLP	ILKKPWAP	SVCDDVNSTLTRGE	Zhou_2021	Previously_IDed	Both
Amanita_rimosa	UNK	MSDINVARLP	ISDPTAYP	CVGDDIQAVVKRGE	Zhou_2021	Previously_IDed	Both
Amanita_rimosa	UNK	MSDINATRLP	IIIVLGLIIP	LCVSDIEMILTRGE	Zhou_2021	Previously_IDed	Both
Amanita_rimosa	UNK	MSDINASRLP	IILAPIIP	CISDDVNTTLTCAE	Zhou_2021	Previously_IDed	Both
Amanita_rimosa	UNK	MSDINTTGLP	HFYNLMPP	CFSDDTGMVLVRGE	Zhou_2021	Previously_IDed	Both
Amanita_rimosa	UNK	MSDINATRLP	HPFPLGLQP	CAGDVDNFTLIKGE	Zhou_2021	Previously_IDed	Both
Amanita_rimosa	UNK	MSDINASCLP	LILVANGMAYV	SDDVSPTLTRGE	Zhou_2021	Previously_IDed	Both
Amanita_rimosa	UNK	MSDINTARLP	SYIPFPPP	CLSEDTNAVLMLGE	Zhou_2021	Previously_IDed	Both
Amanita_rimosa	UNK	MSDINTARLP	SYIPFPPP	CLSEDTNAVLMLGE	Zhou_2021	Previously_IDed	Both
Amanita_rimosa	UNK	MSDINTSRFP	SYGYRAFP	CVGDDVEMVLMHGE	Zhou_2021	Previously_IDed	Both
Amanita_rimosa	UNK	MSDINVTRLP	VLVFIFFLP	CISDDAASIIKLGE	Zhou_2021	Previously_IDed	Both
Amanita_rimosa	UNK	MSDIDTTRLP	LILFTLQP	SIGDDVNPTLTRGEK	Zhou_2021	Previously_IDed	Both
Amanita_rimosa	UNK	MSDIHAARLP	FPTRPVFP	SAGDDMIEVVLGRGE	Zhou_2021	Previously_IDed	Both
Amanita_rimosa	UNK	MSDNNAARLP	FYFYLGIP	SDDAHPILTRGERLA	Zhou_2021	Previously_IDed	Both
Amanita_rimosa	UNK	MSDTNTARLP	ILFIQLEIP	CISDDVHPVLTRGE	Zhou_2021	Previously_IDed	Both
Amanita_rimosa	UNK	MSDVNTTRLP	FNFFRFPYP	CICDDSEKVLELGE	Zhou_2021	Previously_IDed	Both
Amanita_rimosa	UNK	MSEINTARFP	NHGHRTIP	CVGDDIEMVLMHGE	Zhou_2021	Previously_IDed	Both
Amanita_rimosa	UNK	MSEINTSRLP	LVFIPPYFAP	CVSDDIQMVLTLGE	Zhou_2021	Previously_IDed	Both
Amanita_rimosa	UNK	MFDMNTTCLP	GFIIYAYV	GDDVNHTLTRGE	Zhou_2021	Previously_IDed	Both
Amanita_rimosa	UNK	MLDINTARLP	FSLPTFPP	CVSDEIDVVLKRGE	Zhou_2021	Previously_IDed	Both
Amanita_rimosa	UNK	MLDINATRFP	LGRPTHLP	CVGDDVNYIL	Zhou_2021	Previously_IDed	Both
Amanita_rimosa	UNK	MTDINDARLP	ILLLIFFWIP	CANDDDENILNRG	Zhou_2021	Previously_IDed	Both
Amanita_rimosa	UNK	MTDINDTRLP	FVWILWLWLA	CVGDDTSILNRGE	Zhou_2021	Previously_IDed	Both
Amanita_rimosa	UNK	MPDINVTRLP	LLIIVLLTP	CISDDNNILNRGK	Zhou_2021	Previously_IDed	Both
Amanita_exitialis	α-amanitin	MSDINATRLP	IWGIGCNP	CVGDDVTSVLTRGEA	Zhou_2021	Previously_IDed	Both
Amanita_exitialis	β-amanitin	MSDINATRLP	IWGIGCDP	CVGDDVTALLTRGEA	Zhou_2021	Previously_IDed	Both
Amanita_exitialis	UNK	MSDINATRLP	AWLVDCP	CVGDDVNRLLTRGE	Zhou_2021	Previously_IDed	Both
Amanita_exitialis	UNK	MSDINATRLP	AWLTDCP	CVGDDVNRLLTRGE	Zhou_2021	Previously_IDed	Both
Amanita_exitialis	UNK	MSDINTTRLP	FVFVASPP	CVGDDIAMVLTRGE	Zhou_2021	Previously_IDed	Both
Amanita_exitialis	UNK	MSDINTARLP	FIWVFGIP	GDDIGTVLTRGEK	Zhou_2021	Previously_IDed	Both
Amanita_exitialis	UNK	MSDINLTRLP	GIIAIIP	CVGDDDDVNSTLTRGQ	Zhou_2021	Previously_IDed	Both
Amanita_exitialis	UNK	MSDINATRLP	IILAPVIP	CISDDNDPTLTRGQ	Zhou_2021	Previously_IDed	Both
Amanita_exitialis	UNK	MSDINTARLP	IPIPPFFFP	FVSDDIEIVLRRGEK	Zhou_2021	Previously_IDed	Both
Amanita_exitialis	UNK	MSDINTARLP	IPIPPFFFP	FVSDDIEIVLRRGEK	Zhou_2021	Previously_IDed	Both
Amanita_exitialis	UNK	MSDINATRLP	IGRPQLLP	CVGGDVNYILISGEK	Zhou_2021	Previously_IDed	Both
Amanita_exitialis	UNK	MSDINPTRLP	IFWFIYFP	CVSDVDSTLTRGE	Zhou_2021	Previously_IDed	Both
Amanita_exitialis	UNK	MSDINTARLP	IYRPPFYALP	CVGDDIQAVLTRGE	Zhou_2021	Previously_IDed	Both
Amanita_exitialis	UNK	MSDINTARLP	IIWIIGNP	CVSDDVERILTRGE	Zhou_2021	Previously_IDed	Both
Amanita_exitialis	UNK	MSDINVIRAP	LLILSILP	CVGDDIEVLRRGE	Zhou_2021	Previously_IDed	Both
Amanita_exitialis	UNK	MSDINATRLP	LFFPPDFRPP	CVGDADNFTLTRGEK	Zhou_2021	Previously_IDed	Both
Amanita_exitialis	UNK	MSDINATRLP	LFFPPDFRPP	CVGDADNFTLTRGE	Zhou_2021	Previously_IDed	Both
Amanita_exitialis	UNK	MSDINVIRLP	SMLTILPP	CVSDDASNTLTRGE	Zhou_2021	Previously_IDed	Both
Amanita_exitialis	UNK	MSDINTARLP	VFSLPVFFP	SDDIQAVLTRGE	Zhou_2021	Previously_IDed	Both
Amanita_exitialis	UNK	MSDINVTRLP	VFIFFFIPP	CVGDGTADIVRKGEK	Zhou_2021	Previously_IDed	Both
Amanita_exitialis	UNK	MSDINATRLP	VWIGYSP	CVGDDCIALLTRGE	Zhou_2021	Previously_IDed	Both
Amanita_exitialis	UNK	MSDINATRLP	VWIGYSP	CVGDDCIALLTRGE	Zhou_2021	Previously_IDed	Both
Amanita_exitialis	UNK	MTDINDTRLP	FIWLLWIWLP	SVGDDNNILNRGEE	Zhou_2021	Previously_IDed	Both
Amanita_subjunquillea	α-amanitin	MSDINATCLP	IWGIGCNP	CVGDEVAALLTRGEALC	Zhou_2021	Previously_IDed	Both
Amanita_subjunquillea	β-amanitin	MSDINATRLP	IWGIGCDP	CVGDEVTALLTRGEALC	Zhou_2021	Previously_IDed	Both
Amanita_subjunquillea	β-amanitin	MSDINATRLP	IWGIGCDP	CIGDDVTALLTRGEALC	Zhou_2021	Previously_IDed	Both
Amanita_subjunquillea	phalloidin	MSDINATRLP	AWLATCP	CAGDDVNPTLTRGESLC	Zhou_2021	Previously_IDed	Both
Amanita_subjunquillea	phallacidin	MSDINATRLP	AWLVDCP	CVGDDINRRVVSAFAC	Zhou_2021	Previously_IDed	Both
Amanita_subjunquillea	UNK	MSDMNATRLP	LIQRPFAP	CVSDDVDFALIRRCALVYAESSV	Zhou_2021	Previously_IDed	Both
Amanita_subjunquillea	UNK	MSDINTARLP	HFASFIPP	CIGDDIEMVLKRGESLC	Zhou_2021	Previously_IDed	Both
Amanita_subjunquillea	UNK	MSDINTARLP	TFLPPLFVPP	CVSDDIEMVLTRGESLC	Zhou_2021	Previously_IDed	Both
Amanita_subjunquillea	UNK	MSDINATRLP	LNILPFMLPP	CVGDDVNPTLTRGEDLC	Zhou_2021	Previously_IDed	Both
Amanita_subjunquillea	UNK	MSDMNATRLP	LIQRPYAP	CVSDDVNSPLTRGESLC	Zhou_2021	Previously_IDed	Both
Amanita_subjunquillea	UNK	MSDINTARLP	IGRPESIP	CVGDDIEMILERGQKLC	Zhou_2021	Previously_IDed	Both
Amanita_subjunquillea	UNK	MSDINTARLP	LRLPPFMIPP	CVGDDIGMVLTRGENLC	Zhou_2021	Previously_IDed	Both
Amanita_subjunquillea	UNK	MSDVNATRLP	FNFFRFPYP	CIGDDSASVLGLGESLC	Zhou_2021	Previously_IDed	Both
Amanita_subjunquillea	UNK	MSDINATRLP	SSVLPRP	CVGDVDNIILTSREKLC	Zhou_2021	Previously_IDed	Both
Amanita_subjunquillea	UNK	MSDINTARLP	AFFPPFFIPP	CVSDDIEMVLTRGESLC	Zhou_2021	Previously_IDed	Both
Amanita_subjunquillea	UNK	MSDINATRLP	IPILPIPP	YCSDDANTTLTLGESLC	Zhou_2021	Previously_IDed	Both
Amanita_subjunquillea	UNK	MSDINATRLP	LFLLAALGIP	SDDADSTLTRGESLC	Zhou_2021	Previously_IDed	Both
Amanita_subjunquillea	UNK	MSDTNDARLP	LFFWFWFLWP	SVSDDIDSVLNRGEDLC	Zhou_2021	Previously_IDed	Both
Amanita_subjunquillea	UNK	MSDMNVARLP	ISDPTAYP	CVGGDIHAVLRRGE	Zhou_2021	Previously_IDed	Both
Amanita_subjunquillea	UNK	MSDMNVARLP	ISDPTAYP	CVGGDIHAVLRRGE	Zhou_2021	Previously_IDed	Both
Amanita_subjunquillea	UNK	MSDINVTCLP	FIFWFFWPP	CVGDDAASIIKGK	Zhou_2021	Previously_IDed	Both
Amanita_subjunquillea	UNK	MSDINAARLP	FIFPPFFIPP	CVSDDIEMVLTRGE	Zhou_2021	Previously_IDed	Both
Amanita_subjunquillea	UNK	MSDINTVCLP	LQKPWSRP	CVGDDIEMILERGE	Zhou_2021	Previously_IDed	Both
Amanita_subjunquillea	UNK	MFDINITRLP	IFWFIYFP	CVGDDVTALLTRGE	Zhou_2021	Previously_IDed	Both
Agrocybe_cylindracea	UNK	MGRVGGTRAP	PLPRGTPP	GVGAPGLLGRPPAPLG*	GCA_003316655.1	N/A3	Only_popA
Agrocybe_cylindracea	UNK	MGRVGGTRAP	PLPRGTPP	GVGAPGLLGRPPAPPLG*	GCA_013376435.1	N/A3	Only_popA
Mycena_chlorophos	UNK	MNDQNSLRNLP	TTTLATPP	CAGRDVDAAFEPNGEPRP	GCA_001612595.1	N/A3	None detected
Amanita_polypyramis	UNK	MSDINATRLP	FLPPILP	HYAPDDVNYTMLSDSLC	GCA_001691755.2	New	Both
Amanita_subjunquillea	UNK	MSDVNITRLP	FFPIVFFPP	VSVTTLRASSSKAKSNLC	GCA_020011035.1	New	Both
Clavaria_fumosa	UNK	MFDTNDTRVP	NWAGFFGWP	CSPDTAGDTLNRGKDLC	GCA_001179745.1	New	Both
Lepiota_venenata	UNK	MSDANNTRLP	FFAPGLPFPP	WTGENADHILARSKDLC	GCA_004296355.1	New4	Both
Lepiota_venenata	UNK	MSDANNTRLP	FFVPGLPFPP	WTGENADHILARSKDLC	GCA_004296355.1	New4	Both
Amanita_phalloides	Phalloidin	MSDINASRLP	AWLATCP	CVGDDVNPTLSRGESLC	This_study	Previously_IDed	Both
Amanita_phalloides	Phalloidin	MSDINTTCLP	AWLATCP	CAGGDVNPTLTCGESLC	This_study	Previously_IDed	Both
Amanita_phalloides	Phalloidin	MSDINTTCLP	AWLATCP	CTGDDVNPALTCGESLC	This_study	Previously_IDed	Both
Amanita_phalloides	Phalloidin	MSDINTTCLP	AWLATCP	CTGDDVNPTLTCGESLC	This_study	Previously_IDed	Both
Amanita_phalloides	Phallacidin	MSDINATRLP	AWLVDCP	CVGDDINRLLTRGENLC	This_study	Previously_IDed	Both
Amanita_phalloides	UNK	MSDINAARLP	FFFPPFFIPP	CVSDDIEMVLTRGENLC	This_study	Previously_IDed	Both
Amanita_phalloides	UNK	MSDINTARLP	FFFPPFFIPP	CVSDDIEMVLTRGENLC	This_study	Previously_IDed	Both
Amanita_phalloides	UNK	MSDINITRLP	FFPIVFSPP	CIGDDTASIIKQGKNLC	This_study	Previously_IDed	Both
Amanita_phalloides	UNK	MSDINAARLP	FIFPPFFIPP	CVSDDIEMVLTRGENLC	This_study	Previously_IDed	Both
Amanita_phalloides	UNK	MSDINTARLP	FIFPPFFIPP	CVSDDIEMVLTRGENLC	This_study	Previously_IDed	Both
Amanita_phalloides	UNK	MSDINAARLP	FIFPPFIIPP	CVSDDIEMVLTRGENLC	This_study	Previously_IDed	Both
Amanita_phalloides	UNK	MSDINVTRLL	FMPLAP	LRGDDATSIVKRGEDLC	This_study	Previously_IDed	Both
Amanita_phalloides	UNK	MSNINITRLL	FMPLAP	LRGDDATSIVKRGEDLC	This_study	Previously_IDed	Both
Amanita_phalloides	UNK	MSNINVTRLL	FMPLAP	LRGDDATSIVKRGEDLC	This_study	Previously_IDed	Both
Amanita_phalloides	UNK	MSDINATRLP	FNILPFMLPP	CVSDDVNPTLTRGEDFC*	This_study	Previously_IDed	Both
Amanita_phalloides	UNK	MSDINATRLP	FNILPFMLPP	CVSDDVNPTLTRGEDLC	This_study	Previously_IDed	Both
Amanita_phalloides	UNK	MSDVNAARLP	FNLFRFPYP	CIGDDSASVLGLGESLC	This_study	Previously_IDed	Both
Amanita_phalloides	UNK	MSDVNATRLP	FNLFRFPYP	CIGDDSASVLGLGESLC	This_study	Previously_IDed	Both
Amanita_phalloides	UNK	MSDINTARLP	HFASFIPP	CIGDDIEMVLKPGESLC	This_study	Previously_IDed	Both
Amanita_phalloides	UNK	MSDINTARLP	HFASFIPP	CIGDDIEMVLKRGESLC	This_study	Previously_IDed	Both
Amanita_phalloides	UNK	MSEINTARLP	HFASFIPP	CIGDDIEMVLKRGESLC	This_study	Previously_IDed	Both
Amanita_phalloides	UNK	MSDTNTACLP	IFLAFPIPP	CVGDDIEMVLRRGESLC	This_study	Previously_IDed	Both
Amanita_phalloides	UNK	MSDINITRLP	IFWFIYFP	CVGDNVDNTLTRGESLC	This_study	Previously_IDed	Both
Amanita_phalloides	UNK	MSDINATRLP	IIGILLPP	CIGDDVNPTLTRGEDLC	This_study	Previously_IDed	Both
Amanita_phalloides	UNK	MSDINATRLP	IILAPIIP	CINDDVNSTLTRGDLC	This_study	Previously_IDed	Both
Amanita_phalloides	UNK	MSDINATRLP	IILAPIIP	CINDDVNSTLTSGESLC	This_study	Previously_IDed	Both
Amanita_phalloides	UNK	MPDINTARLP	IRLPPLFLPP	CLGDDIEILTQGESLC	This_study	Previously_IDed	Both
Amanita_phalloides	UNK	MSDINTARLP	IRLPPLFLPP	CLGDDIEILTQGESLC	This_study	Previously_IDed	Both
Amanita_phalloides	UNK	MSDMNVARLP	ISDPTAYP	CVGGDIQAVLRRGESLC	This_study	Previously_IDed	Both
Amanita_phalloides	Cycloamanide_F	MSDINATRLP	IVGILGLP	CIGDDVNSTLTHGEDLC	This_study	Previously_IDed	Both
Amanita_phalloides	β-amanitin	MSDINATRLP	IWGIGCDP	CIGDDVTALLTRGEALC	This_study	Previously_IDed	Both
Amanita_phalloides	β-amanitin	MSDINATRLP	IWGIGCDP	CVGDEVTALLTRGEALC	This_study	Previously_IDed	Both
Amanita_phalloides	α-amanitin	MSDINATCLP	IWGIGCNP	CVGDEVAALLTRGEALC	This_study	Previously_IDed	Both
Amanita_phalloides	UNK	MSDINDARLP	LFFWFWFLWP	SVSDDIDSVLNRGEDLC	This_study	Previously_IDed	Both
Amanita_phalloides	UNK	MSDTNDARLP	LFFWFWFLWP	SVSDDIDSVLNRGEDLC	This_study	Previously_IDed	Both
Amanita_phalloides	UNK	MSDIKSTRLP	LGRPESLP	CVGDDIEMILERGHKLC	This_study	Previously_IDed	Both
Amanita_phalloides	UNK	MSDIKSTRLP	LGRPESLP	CVGDDIEMILERGQKLC	This_study	Previously_IDed	Both
Amanita_phalloides	UNK	MSDINSTRLP	LGRPESLP	CVGDDIEMILERGHKLC	This_study	Previously_IDed	Both
Amanita_phalloides	UNK	MSDINSTRLP	LGRPESLP	CVGDDIEMILERGQKLC	This_study	Previously_IDed	Both
Amanita_phalloides	UNK	MSDINATRLP	LILLAALGIP	SDDADSTLTRGESLC	This_study	Previously_IDed	Both
Amanita_phalloides	UNK	MSDINATRLP	LIQRPFAP	CVSDDVNPALTRGESLC	This_study	Previously_IDed	Both
Amanita_phalloides	UNK	MSDMNATRLP	LIQRPFAP	CVSDDVDSALTRGESLC	This_study	Previously_IDed	Both
Amanita_phalloides	UNK	MSDMNATRLP	LIQRPFAP	CVSDDVNPALTRGESLC	This_study	Previously_IDed	Both
Amanita_phalloides	UNK	MSDMNATRLP	LIQRPFAP	CVSNDVDSALTRGESLC	This_study	Previously_IDed	Both
Amanita_phalloides	UNK	MSDMNTTRLP	LIQRPFAP	CVSDDVNSALTRGESLC	This_study	Previously_IDed	Both
Amanita_phalloides	UNK	MSDINATRLP	LPVLPIPLLP	YCSDDANTTLTSGESLC	This_study	Previously_IDed	Both
Amanita_phalloides	UNK	MSDINTARLP	LRLPPFMIPP	CVGDDIEMVLTRGENLC	This_study	Previously_IDed	Both
Amanita_phalloides	UNK	MSDINTARLP	LRLPPFMIPP	CVSDDIEMVLTRGENLC	This_study	Previously_IDed	Both
Amanita_phalloides	Cycloamanide_B	MSDINAARLP	SFFFPIP	CISDDIEMVLTRGESLC	This_study	Previously_IDed	Both
Amanita_phalloides	Cycloamanide_E	MSDINAARLP	SFFFPVP	CISDDIEMVLTRGESLC	This_study	Previously_IDed	Both
Amanita_phalloides	UNK	MSDINVTRLP	TIYYLYFIP	CVGDDTANIAKQGEVLC	This_study	Previously_IDed	Both
Amanita_phalloides	UNK	MSDINTACLP	VQKPWSRP	CVGDDIEMILERGEDFC	This_study	Previously_IDed	Both
Amanita_phalloides	UNK	MSDINTACLP	VQKPWSRP	CVGDDIEMILERGEDLC	This_study	Previously_IDed	Both
Amanita_phalloides	UNK	MSDINTACLP	VQKPWSRP	CVGDDIEMILERGENLC	This_study	Previously_IDed	Both
Amanita_phalloides	UNK	MSDINTACLP	VQKPWSRP	CVGDDIESVARSDLC	This_study	Previously_IDed	Both
Amanita_phalloides	UNK	MSDINTACLP	VQKPWSRP	CVGDYIEMILERGEDFC	This_study	Previously_IDed	Both
Amanita_phalloides	antamanide	MSDINTARLP	AFFPPFFVPP	CVSDDIEMVLTRGESLC	This_study	New	Both
Amanita_phalloides	UNK	MSDINTARLP	AFPHFYVPP	CVSDDIEMVLTRGESLC	This_study	New	Both
Amanita_phalloides	UNK	MSDINVTRLP	AIYYIYFIP	CVGDDAANIAKQGEVLC	This_study	New	Both
Amanita_phalloides	UNK	MSDINITRLP	FFLIVFFPP	CIGDDTASIKQGKNLC	This_study	New	Both
Amanita_phalloides	UNK	MSGINITRLP	FFPIVFFPP	CIGDDAASIIKQGKNLC	This_study	New	Both
Amanita_phalloides	UNK	MSGINITRLP	FFPIVFFPP	CIGDDTASIIKQGKNLC	This_study	New	Both
Amanita_phalloides	UNK	MSDINATRLP	FILAPIIP	CINDDVNSTLTRGESLC	This_study	New4	Both
Amanita_phalloides	UNK	MSDINATRLP	FILAPIIP	CINDDVNSTLTSGESLC	This_study	New4	Both
Amanita_phalloides	UNK	MSDVNSTRVP	FLPPFLP	VSHPLQDDLVINIVDKLC	This_study	New	Both
Amanita_phalloides	UNK	MSDINTARLP	GFFPPFFFPP	CVSDDIEMVLTLC	This_study	New	Both
Amanita_phalloides	UNK	MSDINVTRLP	GVILIIP	CVGDDVHPILTSGESLC	This_study	New	Both
Amanita_phalloides	UNK	MSDINTACLP	IFLVFPIPP	CVGDDIEMVLRRGESLC	This_study	New	Both
Amanita_phalloides	UNK	MSDINATRLP	IIGILGLP	CIGDDVNSTLTHGEDLC	This_study	New	Both
Amanita_phalloides	UNK	MSDINATRLP	IWGKGCDP	CIGDDVTALLTRGEALC	This_study	New	Both
Amanita_phalloides	UNK	MSDINATRLP	LPILPIPPLP	YCSDDANTTLTRGENLC	This_study	New	Both
Amanita_phalloides	UNK	MSDINATRLP	LPILPIPPLP	YCSDDANTTLTSGENLC	This_study	New	Both
Amanita_phalloides	UNK	MSDINAARLP	LRLPPFMMPP	CLGDDIEILTQGESLC	This_study	New	Both
Amanita_phalloides	UNK	MSDINATRLP	LRLPPFMMPP	CLGDDIEILTQGESLC	This_study	New	Both
1 Previous identification is based solely on the MSDIN core sequence
2 note that follower sequences from Hallen et al. (2007) do not properly reflect intron structure and are thus incomplete.
3 These sequences are likely the result of homoplasy (see Supplemental Results)
4 These core sequences were identified in these species by Luo et al. (2022) after we completed our analysis. However, our MSDIN pipeline has fully resolved follower sequences that were not resolved by Luo et al. (2022).
