# Supplementary material for: Pangenomics of the death cap mushroom Amanita phalloides, and of Agaricales, reveals dynamic evolution of toxin genes in an invasive range
Source: ISME J. 2023 May 23;17(8):1236–46. doi: 10.1038/s41396-023-01432-x (PMC10356791; doi:10.1038/s41396-023-01432-x)
Supplement: Supplementary file 4 — Table S3 [file 41396_2023_1432_MOESM4_ESM.xlsx]

## Sheet: accession_table_sorted
Accession	Assembly_level	N50	Total_length	Annotated	Taxonomy
GCA_900068975.1	Scaffold	3233	67958227	None	Fungi,Basidiomycota,Agaricomycetes,Agaricales,Hygrophoraceae,Hygrocybe,Hygrocybe_conica,
GCA_002307675.1	Scaffold	242961	58009494	GENOME_GFF	Fungi,Basidiomycota,Agaricomycetes,Agaricales,Physalacriaceae,Armillaria,Armillaria_solidipes,
GCA_001679825.1	Scaffold	4876	52984320	None	Fungi,Basidiomycota,Agaricomycetes,Agaricales,Physalacriaceae,Armillaria,Armillaria_fuscipes,
GCA_014904895.1	Scaffold	18170	175758422	GENOME_GFF	Fungi,Basidiomycota,Agaricomycetes,Agaricales,Tricholomataceae,Tricholoma,Tricholoma_matsutake,Tricholoma_matsutake_945
GCA_000827195.1	Scaffold	27729	52197432	GENOME_GFF	Fungi,Basidiomycota,Agaricomycetes,Agaricales,Tricholomataceae,Laccaria,Laccaria_amethystina,Laccaria_amethystina_LaAM-08-1
GCA_015501075.1	Contig	152469	59461163	GENOME_GFF	Fungi,Basidiomycota,Agaricomycetes,Agaricales,Cortinariaceae,Gymnopilus,Gymnopilus_junonius,
GCA_900068935.1	Scaffold	281	75029388	None	Fungi,Basidiomycota,Agaricomycetes,Agaricales,Cortinariaceae,Gymnopilus,Gymnopilus_junonius,
GCA_015499995.1	Contig	213982	75008219	GENOME_GFF	Fungi,Basidiomycota,Agaricomycetes,Agaricales,Strophariaceae,Flammula,Flammula_alnicola,
GCA_015484465.1	Scaffold	84646	43955553	GENOME_GFF	Fungi,Basidiomycota,Agaricomycetes,Agaricales,Strophariaceae,Pholiota,Pholiota_conissans,
GCA_900069095.1	Scaffold	336	152547291	None	Fungi,Basidiomycota,Agaricomycetes,Agaricales,Tubariaceae,Tubaria,Tubaria_furfuracea,
GCA_000296255.1	Scaffold	28587	27993721	None	Fungi,Basidiomycota,Agaricomycetes,Agaricales,Omphalotaceae,Omphalotus,Omphalotus_olearius,Omphalotus_olearius_VT_653.13
GCA_000934395.1	Scaffold	208605	33847808	GENOME_GFF	Fungi,Basidiomycota,Agaricomycetes,Agaricales,Fistulinaceae,Fistulina,Fistulina_hepatica,Fistulina_hepatica_ATCC_64428
GCA_003313625.1	Scaffold	9814	55708857	None	Fungi,Basidiomycota,Agaricomycetes,Agaricales,Tricholomataceae,Tricholoma,Tricholoma_saponaceum,
GCA_000697685.1	Scaffold	3270165	34342730	GENOME_GFF	Fungi,Basidiomycota,Agaricomycetes,Agaricales,Pleurotaceae,Pleurotus,Pleurotus_ostreatus,Pleurotus_ostreatus_PC15
GCA_013368375.1	Contig	875012	44412325	GENOME_GFF	Fungi,Basidiomycota,Agaricomycetes,Agaricales,Lyophyllaceae,Tricholomella,Tricholomella_constricta,
GCA_018221615.1	Scaffold	32643	36531811	None	Fungi,Basidiomycota,Agaricomycetes,Agaricales,Lyophyllaceae,Tricholomella,Tricholomella_constricta,
GCA_018850815.1	Scaffold	29203	34157045	None	Fungi,Basidiomycota,Agaricomycetes,Agaricales,Lyophyllaceae,Asterophora,Asterophora_lycoperdoides,
GCA_018282005.1	Scaffold	29829	34053942	GENOME_GFF	Fungi,Basidiomycota,Agaricomycetes,Agaricales,Lyophyllaceae,Asterophora,Asterophora_parasitica,
GCA_900068955.1	Scaffold	3270	59334347	None	Fungi,Basidiomycota,Agaricomycetes,Agaricales,Tricholomataceae,Clitocybe,Clitocybe_nebularis,
GCA_014905825.1	Contig	1212218	64896558	GENOME_GFF	Fungi,Basidiomycota,Agaricomycetes,Agaricales,Lyophyllaceae,Lyophyllum,Lyophyllum_atratum,
GCA_018221655.1	Scaffold	18728	53072152	None	Fungi,Basidiomycota,Agaricomycetes,Agaricales,Lyophyllaceae,Myochromella,Myochromella_boudieri,
GCA_018282025.1	Scaffold	20031	43980169	GENOME_GFF	Fungi,Basidiomycota,Agaricomycetes,Agaricales,Lyophyllaceae,Sphagnurus,Sphagnurus_paluster,
GCA_018850235.1	Scaffold	31377	66129832	None	Fungi,Basidiomycota,Agaricomycetes,Agaricales,Lyophyllaceae,Tephrocybe,Tephrocybe_rancida,
GCA_018858115.1	Scaffold	31520	66588273	GENOME_GFF	Fungi,Basidiomycota,Agaricomycetes,Agaricales,Lyophyllaceae,Tephrocybe,Tephrocybe_rancida,
GCA_000355865.1	Contig	47196	36626674	None	Fungi,Basidiomycota,Agaricomycetes,Agaricales,Pluteaceae,Volvariella,Volvariella_volvacea,Volvariella_volvacea_PYd21
GCA_900168675.1	Scaffold	6095	56651772	None	Fungi,Basidiomycota,Agaricomycetes,Agaricales,,Lepista,Lepista_sordida,
GCA_000382605.1	Scaffold	1828	100245223	None	Fungi,Basidiomycota,Agaricomycetes,Agaricales,Agaricaceae,Leucoagaricus,Leucoagaricus_gongylophorus,Leucoagaricus_gongylophorus_Ac12
GCA_000633125.1	Chromosome	237309	35642541	None	Fungi,Basidiomycota,Agaricomycetes,Agaricales,Physalacriaceae,Flammulina,Flammulina_velutipes,Flammulina_velutipes_KACC42780
GCA_000934385.1	Scaffold	80929	31574086	GENOME_GFF	Fungi,Basidiomycota,Agaricomycetes,Agaricales,Physalacriaceae,Cylindrobasidium,Cylindrobasidium_torrendii,Cylindrobasidium_torrendii_FP15055_ss-10
GCA_014925785.1	Contig	490861	211361780	GENOME_GFF	Fungi,Basidiomycota,Agaricomycetes,Agaricales,Mycenaceae,Mycena,Mycena_galopus,Mycena_galopus_ATCC_62051
GCA_004369135.1	Scaffold	52145	130650616	GENOME_GFF	Fungi,Basidiomycota,Agaricomycetes,Agaricales,,Dendrothele,Dendrothele_bispora,Dendrothele_bispora_CBS_962.96
GCA_002195965.1	Scaffold	52247	36687014	None	Fungi,Basidiomycota,Agaricomycetes,Agaricales,Omphalotaceae,Lentinula,Lentinula_edodes,Lentinula_edodes_135A
GCA_014461125.1	Contig	3039429	65015191	GENOME_GFF	Fungi,Basidiomycota,Agaricomycetes,Agaricales,Mycenaceae,Mycena,Mycena_kentingensis_(nom._inval.),
GCA_014904975.1	Scaffold	74092	59447912	GENOME_GFF	Fungi,Basidiomycota,Agaricomycetes,Agaricales,Marasmiaceae,Marasmius,Marasmius_fiardii,Marasmius_fiardii_PR-910
GCA_002195955.1	Scaffold	49999	37638248	None	Fungi,Basidiomycota,Agaricomycetes,Agaricales,Omphalotaceae,Lentinula,Lentinula_edodes,Lentinula_edodes_135B
GCA_013387415.1	Contig	23741	49366550	None	Fungi,Basidiomycota,Agaricomycetes,Agaricales,Tricholomataceae,Dictyopanus,Dictyopanus_pusillus,
GCA_000488995.1	Contig	48176	52204869	GENOME_GFF	Fungi,Basidiomycota,Agaricomycetes,Agaricales,Marasmiaceae,Moniliophthora,Moniliophthora_roreri,Moniliophthora_roreri_MCA_2997
GCA_015501055.1	Contig	122565	61732987	GENOME_GFF	Fungi,Basidiomycota,Agaricomycetes,Agaricales,Physalacriaceae,Mucidula,Mucidula_mucida,
GCA_001179705.1	Scaffold	3550	61019048	None	Fungi,Basidiomycota,Agaricomycetes,Agaricales,Tricholomataceae,Baeospora,Baeospora_myosura,
GCA_015584085.1	Scaffold	34533	46382382	GENOME_GFF	Fungi,Basidiomycota,Agaricomycetes,Agaricales,Agaricaceae,Macrolepiota,Macrolepiota_fuliginosa,Macrolepiota_fuliginosa_MF-IS2
GCA_000497225.1	Scaffold	17077	30856360	None	Fungi,Basidiomycota,Agaricomycetes,Agaricales,Amanitaceae,Amanita,Amanita_jacksonii,Amanita_jacksonii_TRTC168611
GCA_009733575.1	Scaffold	105619	89149538	GENOME_GFF	Fungi,Basidiomycota,Agaricomycetes,Agaricales,Omphalotaceae,Gymnopus,Gymnopus_androsaceus,Gymnopus_androsaceus_JB14
GCA_019112545.1	Scaffold	204015	53686691	GENOME_GFF	Fungi,Basidiomycota,Agaricomycetes,Agaricales,Physalacriaceae,Guyanagaster,Guyanagaster_necrorhizus,Guyanagaster_necrorhizus_MCA_3950
GCA_001691785.2	Scaffold	12726	36025630	GENOME_GFF	Fungi,Basidiomycota,Agaricomycetes,Agaricales,Amanitaceae,Amanita,Amanita_brunnescens,Amanita_brunnescens_Koide_BX004
GCA_001691765.1	Scaffold	11001	67640596	None	Fungi,Basidiomycota,Agaricomycetes,Agaricales,Amanitaceae,Amanita,Amanita_muscaria,Amanita_muscaria_var._guessowii_Koide_BX008
GCA_001691755.2	Scaffold	63015	19670722	GENOME_GFF	Fungi,Basidiomycota,Agaricomycetes,Agaricales,Amanitaceae,Amanita,Amanita_polypyramis,Amanita_polypyramis_BW_CC
GCA_001691835.3	Scaffold	81492	35313785	GENOME_GFF	Fungi,Basidiomycota,Agaricomycetes,Agaricales,Pluteaceae,Volvariella,Volvariella_volvacea,Volvariella_volvacea_WC_439
GCA_001691775.3	Scaffold	140420	20082689	GENOME_GFF	Fungi,Basidiomycota,Agaricomycetes,Agaricales,Amanitaceae,Amanita,Amanita_inopinata,Amanita_inopinata_Kibby_2008
GCA_011319805.1	Contig	374455	41233351	None	Fungi,Basidiomycota,Agaricomycetes,Agaricales,Catathelasmataceae,Macrocybe,Macrocybe_gigantea,
GCA_003314615.1	Scaffold	21534	35087922	None	Fungi,Basidiomycota,Agaricomycetes,Agaricales,Strophariaceae,Pholiota,Pholiota_microspora,
GCA_018221805.1	Scaffold	2755	58963700	None	Fungi,Basidiomycota,Agaricomycetes,Agaricales,Tricholomataceae,Rugosomyces,Rugosomyces_carneus,
GCA_900068985.1	Scaffold	1687	51834972	None	Fungi,Basidiomycota,Agaricomycetes,Agaricales,Pterulaceae,Pterula,Pterula_multifida,
GCA_003316525.1	Scaffold	6415	85890180	None	Fungi,Basidiomycota,Agaricomycetes,Agaricales,Lyophyllaceae,Termitomyces,Termitomyces_eurrhizus,
GCA_015039465.1	Scaffold	87037	63450306	GENOME_GFF	Fungi,Basidiomycota,Agaricomycetes,Agaricales,Cortinariaceae,Cortinarius,Cortinarius_glaucopus,
GCA_009761415.1	Contig	1772559	35651721	None	Fungi,Basidiomycota,Agaricomycetes,Agaricales,Mycenaceae,Sarcomyxa,Sarcomyxa_edulis,
GCA_015657495.1	Scaffold	114686	38577924	GENOME_GFF	Fungi,Basidiomycota,Agaricomycetes,Agaricales,Crepidotaceae,Crepidotus,Crepidotus_variabilis,
GCA_018524415.1	Contig	129837	32549964	None	Fungi,Basidiomycota,Agaricomycetes,Agaricales,Podaxaceae,Podaxis,Podaxis_rugospora,
GCA_018924745.1	Chromosome	3433030	44306131	GENOME_GFF	Fungi,Basidiomycota,Agaricomycetes,Agaricales,Marasmiaceae,Marasmius,Marasmius_oreades,
GCA_004369065.1	Scaffold	36016	52193021	GENOME_GFF	Fungi,Basidiomycota,Agaricomycetes,Agaricales,Pluteaceae,Pluteus,Pluteus_cervinus,
GCA_017499595.1	Contig	3335923	46412224	GENOME_GFF	Fungi,Basidiomycota,Agaricomycetes,Agaricales,Strophariaceae,Psilocybe,Psilocybe_cubensis,
GCA_002938355.1	Scaffold	31938	44310526	GENOME_GFF	Fungi,Basidiomycota,Agaricomycetes,Agaricales,Bolbitiaceae,Panaeolus,Panaeolus_cyanescens,
GCA_018851305.1	Scaffold	7743	54915986	None	Fungi,Basidiomycota,Agaricomycetes,Agaricales,Lyophyllaceae,Calocybe,Calocybe_cyanea,
GCA_900068915.1	Scaffold	130	89984844	None	Fungi,Basidiomycota,Agaricomycetes,Agaricales,Porotheleaceae,Megacollybia,Megacollybia_platyphylla,
GCA_001179725.1	Scaffold	6057	46746859	None	Fungi,Basidiomycota,Agaricomycetes,Agaricales,Tricholomataceae,Macrocystidia,Macrocystidia_cucumis,
GCA_013368315.1	Contig	343893	99142376	GENOME_GFF	Fungi,Basidiomycota,Agaricomycetes,Agaricales,Marasmiaceae,Tetrapyrgos,Tetrapyrgos_nigripes,
GCA_004369125.1	Scaffold	153560	34769099	GENOME_GFF	Fungi,Basidiomycota,Agaricomycetes,Agaricales,Pterulaceae,Pterula,Pterula_gracilis,
GCA_003315915.1	Scaffold	14631	54782605	None	Fungi,Basidiomycota,Agaricomycetes,Agaricales,Agaricaceae,Macrolepiota,Macrolepiota_dolichaula,
GCA_001682475.1	Chromosome	2477729	30784214	None	Fungi,Basidiomycota,Agaricomycetes,Agaricales,Agaricaceae,Agaricus,Agaricus_bisporus,Agaricus_bisporus_var._bisporus
GCA_006491665.1	Contig	355160	33350360	None	Fungi,Basidiomycota,Agaricomycetes,Agaricales,Agaricaceae,Agaricus,Agaricus_bisporus,Agaricus_bisporus_var._bisporus
GCA_014872705.1	Chromosome	1931181	30702502	GENOME_GFF	Fungi,Basidiomycota,Agaricomycetes,Agaricales,Agaricaceae,Agaricus,Agaricus_bisporus,Agaricus_bisporus_var._burnettii
GCA_014925845.1	Contig	2159954	37117181	GENOME_GFF	Fungi,Basidiomycota,Agaricomycetes,Agaricales,Crassisporiaceae,Crassisporium,Crassisporium_funariophilum,
GCA_013420905.1	Contig	3638271	45985151	None	Fungi,Basidiomycota,Agaricomycetes,Agaricales,,Leucocalocybe,Leucocalocybe_mongolica,
GCA_013368445.1	Contig	2102411	47309141	GENOME_GFF	Fungi,Basidiomycota,Agaricomycetes,Agaricales,Agaricaceae,Leucoagaricus,Leucoagaricus_leucothites,
GCA_003313735.1	Scaffold	59239	39966270	None	Fungi,Basidiomycota,Agaricomycetes,Agaricales,Pleurotaceae,Pleurotus,Pleurotus_platypus,
GCA_017657335.1	Scaffold	6714	67660673	None	Fungi,Basidiomycota,Agaricomycetes,Agaricales,Lyophyllaceae,Termitomyces,Termitomyces_titanicus,
GCA_003987915.1	Contig	16653	75081718	None	Fungi,Basidiomycota,Agaricomycetes,Agaricales,Mycenaceae,Mycena,Mycena_citricolor,
GCA_005298045.1	Contig	180995	38588587	GENOME_GFF	Fungi,Basidiomycota,Agaricomycetes,Agaricales,Pleurotaceae,Pleurotus,Pleurotus_ostreatoroseus,
GCA_015342475.1	Contig	112284	34976651	None	Fungi,Basidiomycota,Agaricomycetes,Agaricales,Physalacriaceae,Flammulina,Flammulina_filiformis,
GCA_013368555.1	Contig	181367	60120426	GENOME_GFF	Fungi,Basidiomycota,Agaricomycetes,Agaricales,Omphalotaceae,Gymnopus,Gymnopus_confluens,
GCA_015501585.1	Contig	155419	96282412	GENOME_GFF	Fungi,Basidiomycota,Agaricomycetes,Agaricales,Omphalotaceae,Rhodocollybia,Rhodocollybia_butyracea,
GCA_014925825.1	Contig	250641	66044324	GENOME_GFF	Fungi,Basidiomycota,Agaricomycetes,Agaricales,Strophariaceae,Pholiota,Pholiota_molesta,
GCA_019904355.1	Scaffold	21664	46521012	None	Fungi,Basidiomycota,Agaricomycetes,Agaricales,Strophariaceae,Psilocybe,Psilocybe_tampanensis,
GCA_019908695.1	Scaffold	21469	47305475	None	Fungi,Basidiomycota,Agaricomycetes,Agaricales,Strophariaceae,Psilocybe,Psilocybe_tampanensis,
GCA_019908715.1	Scaffold	21011	47612348	None	Fungi,Basidiomycota,Agaricomycetes,Agaricales,Strophariaceae,Psilocybe,Psilocybe_tampanensis,
GCA_014461135.1	Contig	5077951	72886219	GENOME_GFF	Fungi,Basidiomycota,Agaricomycetes,Agaricales,Mycenaceae,Mycena,Mycena_indigotica,
GCA_004296355.1	Contig	1272972	49247364	None	Fungi,Basidiomycota,Agaricomycetes,Agaricales,Agaricaceae,Lepiota,Lepiota_venenata,
GCA_001466705.1	Scaffold	25983	57384356	GENOME_GFF	Fungi,Basidiomycota,Agaricomycetes,Agaricales,Marasmiaceae,Moniliophthora,Moniliophthora_roreri,
GCA_019915145.1	Contig	3396843	51246830	None	Fungi,Basidiomycota,Agaricomycetes,Agaricales,Physalacriaceae,Strobilurus,Strobilurus_orientalis,
GCA_019915105.1	Contig	2554197	46713225	None	Fungi,Basidiomycota,Agaricomycetes,Agaricales,Physalacriaceae,Strobilurus,Strobilurus_luchuensis,
GCA_019915135.1	Contig	2269343	51817783	None	Fungi,Basidiomycota,Agaricomycetes,Agaricales,Physalacriaceae,Strobilurus,Strobilurus_pachycystidiatus,
GCA_014462675.1	Contig	5446331	167179886	GENOME_GFF	Fungi,Basidiomycota,Agaricomycetes,Agaricales,Mycenaceae,Mycena,Mycena_sanguinolenta,
GCA_004369085.1	Scaffold	87079	38912666	GENOME_GFF	Fungi,Basidiomycota,Agaricomycetes,Agaricales,Psathyrellaceae,Coprinopsis,Coprinopsis_marcescibilis,
GCA_004126415.1	Contig	57370	60609341	GENOME_GFF	Fungi,Basidiomycota,Agaricomycetes,Agaricales,Psathyrellaceae,Candolleomyces,Candolleomyces_aberdarensis,
GCA_002938385.1	Scaffold	32868	46664762	GENOME_GFF	Fungi,Basidiomycota,Agaricomycetes,Agaricales,Cortinariaceae,Gymnopilus,Gymnopilus_dilepis,
GCA_000182895.1	Contig	3468139	36150142	GENOME_GFF	Fungi,Basidiomycota,Agaricomycetes,Agaricales,Psathyrellaceae,Coprinopsis,Coprinopsis_cinerea,Coprinopsis_cinerea_okayama7#130
GCA_013368295.1	Contig	2904075	53019196	GENOME_GFF	Fungi,Basidiomycota,Agaricomycetes,Agaricales,Strophariaceae,Psilocybe,Psilocybe_cf._subviscida,
GCA_001179745.1	Scaffold	2755	70469476	None	Fungi,Basidiomycota,Agaricomycetes,Agaricales,Clavariaceae,Clavaria,Clavaria_fumosa,
GCA_003314125.1	Scaffold	12145	27660702	None	Fungi,Basidiomycota,Agaricomycetes,Agaricales,Hygrophoraceae,Hygrophorus,Hygrophorus_russula,
GCA_018854895.1	Scaffold	9607	49805319	GENOME_GFF	Fungi,Basidiomycota,Agaricomycetes,Agaricales,Tricholomataceae,Tricholoma,Tricholoma_furcatifolium,
GCA_018221785.1	Scaffold	7976	45014704	None	Fungi,Basidiomycota,Agaricomycetes,Agaricales,Lyophyllaceae,Calocybe,Calocybe_gangraenosa,
GCA_014462655.1	Contig	5480052	162187722	GENOME_GFF	Fungi,Basidiomycota,Agaricomycetes,Agaricales,Mycenaceae,Mycena,Mycena_venus,
GCA_018524395.1	Scaffold	118354	31458344	None	Fungi,Basidiomycota,Agaricomycetes,Agaricales,Podaxaceae,Podaxis,Podaxis_carcinomalis,
GCA_019721455.1	Scaffold	8509	53416833	None	Fungi,Basidiomycota,Agaricomycetes,Agaricales,Strophariaceae,Psilocybe,Psilocybe_galindoi,
GCA_012979565.1	Contig	3242126	42552915	GENOME_GFF	Fungi,Basidiomycota,Agaricomycetes,Agaricales,Pleurotaceae,Pleurotus,Pleurotus_pulmonarius,
GCA_012980525.1	Contig	3175356	39235597	GENOME_GFF	Fungi,Basidiomycota,Agaricomycetes,Agaricales,Pleurotaceae,Pleurotus,Pleurotus_pulmonarius,
GCA_012980535.1	Contig	3374720	39866212	GENOME_GFF	Fungi,Basidiomycota,Agaricomycetes,Agaricales,Pleurotaceae,Pleurotus,Pleurotus_pulmonarius,
GCA_015501605.1	Contig	1820100	50889730	GENOME_GFF	Fungi,Basidiomycota,Agaricomycetes,Agaricales,Bolbitiaceae,Panaeolus,Panaeolus_papilionaceus,
GCA_018417955.1	Scaffold	1360153	59062912	None	Fungi,Basidiomycota,Agaricomycetes,Agaricales,Tricholomataceae,Laccaria,Laccaria_trichodermophora,
GCA_018417965.1	Scaffold	182918	111901891	None	Fungi,Basidiomycota,Agaricomycetes,Agaricales,Tricholomataceae,Laccaria,Laccaria_trichodermophora,
GCA_018423875.1	Scaffold	2625	93804552	None	Fungi,Basidiomycota,Agaricomycetes,Agaricales,Tricholomataceae,Laccaria,Laccaria_trichodermophora,
GCA_018423945.1	Scaffold	3993	92785001	None	Fungi,Basidiomycota,Agaricomycetes,Agaricales,Tricholomataceae,Laccaria,Laccaria_trichodermophora,
GCA_015501065.1	Contig	176101	65973163	GENOME_GFF	Fungi,Basidiomycota,Agaricomycetes,Agaricales,,Infundibulicybe,Infundibulicybe_gibba,
GCA_900068925.1	Scaffold	574	73384637	None	Fungi,Basidiomycota,Agaricomycetes,Agaricales,,Infundibulicybe,Infundibulicybe_gibba,
GCA_001602335.1	Scaffold	69644	34792959	None	Fungi,Basidiomycota,Agaricomycetes,Agaricales,Physalacriaceae,Flammulina,Flammulina_velutipes,
GCA_011800155.1	Chromosome	3065900	38126399	None	Fungi,Basidiomycota,Agaricomycetes,Agaricales,Physalacriaceae,Flammulina,Flammulina_velutipes,
GCA_001605315.2	Scaffold	621345	42710661	GENOME_GFF	Fungi,Basidiomycota,Agaricomycetes,Agaricales,Lyophyllaceae,Hypsizygus,Hypsizygus_marmoreus,
GCA_001661215.1	Scaffold	16644	59384214	None	Fungi,Basidiomycota,Agaricomycetes,Agaricales,Lyophyllaceae,Hypsizygus,Hypsizygus_marmoreus,
GCA_013433165.1	Chromosome	2580783	43685284	None	Fungi,Basidiomycota,Agaricomycetes,Agaricales,Lyophyllaceae,Hypsizygus,Hypsizygus_marmoreus,
GCA_001652835.1	Scaffold	2751	131718925	None	Fungi,Basidiomycota,Agaricomycetes,Agaricales,Tricholomataceae,Tricholoma,Tricholoma_matsutake,
GCA_002939025.2	Scaffold	10237	189030256	None	Fungi,Basidiomycota,Agaricomycetes,Agaricales,Tricholomataceae,Tricholoma,Tricholoma_matsutake,
GCA_003314635.1	Scaffold	8273	155036874	None	Fungi,Basidiomycota,Agaricomycetes,Agaricales,Tricholomataceae,Tricholoma,Tricholoma_matsutake,
GCA_900068945.1	Scaffold	78	67334000	None	Fungi,Basidiomycota,Agaricomycetes,Agaricales,Entolomataceae,Entoloma,Entoloma_clypeatum,
GCA_013427175.2	Scaffold	14259	66593114	None	Fungi,Basidiomycota,Agaricomycetes,Agaricales,Physalacriaceae,Armillaria,Armillaria_borealis,
GCA_900157415.1	Contig	2288895	75519607	None	Fungi,Basidiomycota,Agaricomycetes,Agaricales,Physalacriaceae,Armillaria,Armillaria_cepistipes,
GCA_002307695.1	Scaffold	146437	85336812	GENOME_GFF	Fungi,Basidiomycota,Agaricomycetes,Agaricales,Physalacriaceae,Armillaria,Armillaria_gallica,
GCA_012064365.1	Contig	2159699	87305441	None	Fungi,Basidiomycota,Agaricomycetes,Agaricales,Physalacriaceae,Armillaria,Armillaria_gallica,
GCA_900157425.1	Contig	2283935	60106801	GENOME_GFF	Fungi,Basidiomycota,Agaricomycetes,Agaricales,Physalacriaceae,Armillaria,Armillaria_ostoyae,
GCA_001950515.1	Scaffold	107986	52434773	None	Fungi,Basidiomycota,Agaricomycetes,Agaricales,Lyophyllaceae,Lyophyllum,Lyophyllum_shimeji,
GCA_000143565.1	Scaffold	71011	64877444	GENOME_GFF	Fungi,Basidiomycota,Agaricomycetes,Agaricales,Tricholomataceae,Laccaria,Laccaria_bicolor,Laccaria_bicolor_S238N-H82
GCA_004012055.1	Contig	571132	28760771	None	Fungi,Basidiomycota,Agaricomycetes,Agaricales,Tricholomataceae,Floccularia,Floccularia_luteovirens,
GCA_009739215.1	Contig	2275160	27003024	None	Fungi,Basidiomycota,Agaricomycetes,Agaricales,Tricholomataceae,Floccularia,Floccularia_luteovirens,
GCA_019915075.1	Contig	2875221	42381591	None	Fungi,Basidiomycota,Agaricomycetes,Agaricales,Physalacriaceae,Strobilurus,Strobilurus_stephanocystis,
GCA_003313665.1	Scaffold	9004	140676125	None	Fungi,Basidiomycota,Agaricomycetes,Agaricales,Tricholomataceae,Tricholoma,Tricholoma_bakamatsutake,
GCA_003313965.1	Scaffold	14746	99329841	None	Fungi,Basidiomycota,Agaricomycetes,Agaricales,Porotheleaceae,Megacollybia,Megacollybia_marginata,
GCA_018850255.1	Scaffold	3907	50959025	None	Fungi,Basidiomycota,Agaricomycetes,Agaricales,Tricholomataceae,Arthromyces,Arthromyces_matolae,
GCA_018855395.1	Scaffold	4374	50532040	GENOME_GFF	Fungi,Basidiomycota,Agaricomycetes,Agaricales,Tricholomataceae,Arthromyces,Arthromyces_matolae,
GCA_018856295.1	Scaffold	5431	48677616	GENOME_GFF	Fungi,Basidiomycota,Agaricomycetes,Agaricales,Tricholomataceae,Blastosporella,Blastosporella_zonata,
GCA_019677325.2	Chromosome	215546	32382086	GENOME_GFF	Fungi,Basidiomycota,Agaricomycetes,Agaricales,Pleurotaceae,Pleurotus,Pleurotus_cornucopiae,
GCA_001956935.2	Chromosome	161984	35093820	None	Fungi,Basidiomycota,Agaricomycetes,Agaricales,Pleurotaceae,Pleurotus,Pleurotus_ostreatus,
GCA_003313235.2	Chromosome	295689	34364324	None	Fungi,Basidiomycota,Agaricomycetes,Agaricales,Pleurotaceae,Pleurotus,Pleurotus_ostreatus,
GCA_014466165.1	Contig	3500734	34897228	GENOME_GFF	Fungi,Basidiomycota,Agaricomycetes,Agaricales,Pleurotaceae,Pleurotus,Pleurotus_ostreatus,
GCA_001717165.1	Scaffold	391497	43779707	None	Fungi,Basidiomycota,Agaricomycetes,Agaricales,Pleurotaceae,Pleurotus,Pleurotus_eryngii,
GCA_003243765.1	Contig	562808	49917831	None	Fungi,Basidiomycota,Agaricomycetes,Agaricales,Pleurotaceae,Pleurotus,Pleurotus_eryngii,
GCA_015484515.1	Scaffold	87948	44606964	GENOME_GFF	Fungi,Basidiomycota,Agaricomycetes,Agaricales,Pleurotaceae,Pleurotus,Pleurotus_eryngii,
GCA_001599475.1	Scaffold	370532	39005850	None	Fungi,Basidiomycota,Agaricomycetes,Agaricales,Schizophyllaceae,Schizophyllum,Schizophyllum_commune,
GCA_009746445.1	Contig	93897	37819276	None	Fungi,Basidiomycota,Agaricomycetes,Agaricales,Schizophyllaceae,Schizophyllum,Schizophyllum_commune,
GCA_009746475.1	Contig	261670	36792655	None	Fungi,Basidiomycota,Agaricomycetes,Agaricales,Schizophyllaceae,Schizophyllum,Schizophyllum_commune,
GCA_009746485.1	Contig	247779	36890266	None	Fungi,Basidiomycota,Agaricomycetes,Agaricales,Schizophyllaceae,Schizophyllum,Schizophyllum_commune,
GCA_009746505.1	Contig	283586	37007459	None	Fungi,Basidiomycota,Agaricomycetes,Agaricales,Schizophyllaceae,Schizophyllum,Schizophyllum_commune,
GCA_014900015.1	Contig	1927765	40957804	None	Fungi,Basidiomycota,Agaricomycetes,Agaricales,Schizophyllaceae,Schizophyllum,Schizophyllum_commune,
GCA_019142945.1	Contig	65825	38152081	None	Fungi,Basidiomycota,Agaricomycetes,Agaricales,Schizophyllaceae,Schizophyllum,Schizophyllum_commune,
GCA_019142955.1	Contig	67530	38585916	None	Fungi,Basidiomycota,Agaricomycetes,Agaricales,Schizophyllaceae,Schizophyllum,Schizophyllum_commune,
GCA_019142965.1	Contig	71041	37272322	None	Fungi,Basidiomycota,Agaricomycetes,Agaricales,Schizophyllaceae,Schizophyllum,Schizophyllum_commune,
GCA_019142975.1	Contig	70144	38217150	None	Fungi,Basidiomycota,Agaricomycetes,Agaricales,Schizophyllaceae,Schizophyllum,Schizophyllum_commune,
GCA_019143045.1	Contig	138166	37225418	None	Fungi,Basidiomycota,Agaricomycetes,Agaricales,Schizophyllaceae,Schizophyllum,Schizophyllum_commune,
GCA_019143055.1	Contig	156597	37249300	None	Fungi,Basidiomycota,Agaricomycetes,Agaricales,Schizophyllaceae,Schizophyllum,Schizophyllum_commune,
GCA_019143065.1	Contig	75217	38092011	None	Fungi,Basidiomycota,Agaricomycetes,Agaricales,Schizophyllaceae,Schizophyllum,Schizophyllum_commune,
GCA_019143075.1	Contig	62322	39038653	None	Fungi,Basidiomycota,Agaricomycetes,Agaricales,Schizophyllaceae,Schizophyllum,Schizophyllum_commune,
GCA_019143085.1	Contig	70730	37461007	None	Fungi,Basidiomycota,Agaricomycetes,Agaricales,Schizophyllaceae,Schizophyllum,Schizophyllum_commune,
GCA_019143235.1	Contig	177539	37128953	None	Fungi,Basidiomycota,Agaricomycetes,Agaricales,Schizophyllaceae,Schizophyllum,Schizophyllum_commune,
GCA_019143245.1	Contig	154362	37440631	None	Fungi,Basidiomycota,Agaricomycetes,Agaricales,Schizophyllaceae,Schizophyllum,Schizophyllum_commune,
GCA_019143255.1	Contig	176501	37109001	None	Fungi,Basidiomycota,Agaricomycetes,Agaricales,Schizophyllaceae,Schizophyllum,Schizophyllum_commune,
GCA_019143275.1	Contig	195995	37673977	None	Fungi,Basidiomycota,Agaricomycetes,Agaricales,Schizophyllaceae,Schizophyllum,Schizophyllum_commune,
GCA_019143295.1	Contig	185879	37285568	None	Fungi,Basidiomycota,Agaricomycetes,Agaricales,Schizophyllaceae,Schizophyllum,Schizophyllum_commune,
GCA_019143345.1	Contig	158664	37579313	None	Fungi,Basidiomycota,Agaricomycetes,Agaricales,Schizophyllaceae,Schizophyllum,Schizophyllum_commune,
GCA_019143355.1	Contig	158777	37592428	None	Fungi,Basidiomycota,Agaricomycetes,Agaricales,Schizophyllaceae,Schizophyllum,Schizophyllum_commune,
GCA_019143365.1	Contig	160044	37964127	None	Fungi,Basidiomycota,Agaricomycetes,Agaricales,Schizophyllaceae,Schizophyllum,Schizophyllum_commune,
GCA_019143375.1	Contig	144939	37598469	None	Fungi,Basidiomycota,Agaricomycetes,Agaricales,Schizophyllaceae,Schizophyllum,Schizophyllum_commune,
GCA_019143385.1	Contig	161384	37247029	None	Fungi,Basidiomycota,Agaricomycetes,Agaricales,Schizophyllaceae,Schizophyllum,Schizophyllum_commune,
GCA_019143565.1	Contig	173824	37082053	None	Fungi,Basidiomycota,Agaricomycetes,Agaricales,Schizophyllaceae,Schizophyllum,Schizophyllum_commune,
GCA_019143575.1	Contig	150962	37727514	None	Fungi,Basidiomycota,Agaricomycetes,Agaricales,Schizophyllaceae,Schizophyllum,Schizophyllum_commune,
GCA_019143605.1	Contig	205051	36533355	None	Fungi,Basidiomycota,Agaricomycetes,Agaricales,Schizophyllaceae,Schizophyllum,Schizophyllum_commune,
GCA_019143615.1	Contig	153743	37105395	None	Fungi,Basidiomycota,Agaricomycetes,Agaricales,Schizophyllaceae,Schizophyllum,Schizophyllum_commune,
GCA_019143625.1	Contig	145724	37568576	None	Fungi,Basidiomycota,Agaricomycetes,Agaricales,Schizophyllaceae,Schizophyllum,Schizophyllum_commune,
GCA_008271545.1	Contig	2300414	30069126	None	Fungi,Basidiomycota,Agaricomycetes,Agaricales,Agaricaceae,Agaricus,Agaricus_bisporus,
GCA_016772295.1	Contig	2822236	38698142	GENOME_GFF	Fungi,Basidiomycota,Agaricomycetes,Agaricales,Psathyrellaceae,Coprinopsis,Coprinopsis_cinerea,
GCA_001562095.1	Scaffold	858211	46106741	None	Fungi,Basidiomycota,Agaricomycetes,Agaricales,Omphalotaceae,Lentinula,Lentinula_edodes,
GCA_001700625.1	Scaffold	106379	41818685	None	Fungi,Basidiomycota,Agaricomycetes,Agaricales,Omphalotaceae,Lentinula,Lentinula_edodes,
GCA_002000105.1	Scaffold	60178	40928581	None	Fungi,Basidiomycota,Agaricomycetes,Agaricales,Omphalotaceae,Lentinula,Lentinula_edodes,
GCA_002003045.1	Scaffold	44704	39922873	GENOME_GFF	Fungi,Basidiomycota,Agaricomycetes,Agaricales,Omphalotaceae,Lentinula,Lentinula_edodes,
GCA_004919705.1	Scaffold	25079	38543369	None	Fungi,Basidiomycota,Agaricomycetes,Agaricales,Omphalotaceae,Lentinula,Lentinula_edodes,
GCA_015476405.1	Chromosome	2167243	45870312	GENOME_GFF	Fungi,Basidiomycota,Agaricomycetes,Agaricales,Omphalotaceae,Lentinula,Lentinula_edodes,
GCA_902728275.1	Scaffold	134321	44790776	GENOME_GFF	Fungi,Basidiomycota,Agaricomycetes,Agaricales,Strophariaceae,Agrocybe,Agrocybe_aegerita,
GCA_000183025.1	Scaffold	1342	26663261	GENOME_GFF	Fungi,Basidiomycota,Agaricomycetes,Agaricales,Marasmiaceae,Moniliophthora,Moniliophthora_perniciosa,Moniliophthora_perniciosa_FA553
GCA_003316025.1	Scaffold	17206	30625501	None	Fungi,Basidiomycota,Agaricomycetes,Agaricales,Agaricaceae,Coprinus,Coprinus_comatus,
GCA_018524465.1	Scaffold	95768	35403267	None	Fungi,Basidiomycota,Agaricomycetes,Agaricales,Podaxaceae,Podaxis,Podaxis_pistillaris,
GCA_900068965.1	Scaffold	357	59979117	None	Fungi,Basidiomycota,Agaricomycetes,Agaricales,Lyophyllaceae,Calocybe,Calocybe_gambosa,
GCA_000143185.1	Scaffold	362437	38482026	GENOME_GFF	Fungi,Basidiomycota,Agaricomycetes,Agaricales,Schizophyllaceae,Schizophyllum,Schizophyllum_commune,Schizophyllum_commune_H4-8
GCA_004354395.1	Contig	23869	41257385	None	Fungi,Basidiomycota,Agaricomycetes,Agaricales,Schizophyllaceae,Chondrostereum,Chondrostereum_purpureum,
GCA_000300555.1	Scaffold	162697	32614392	GENOME_GFF	Fungi,Basidiomycota,Agaricomycetes,Agaricales,Agaricaceae,Agaricus,Agaricus_bisporus,Agaricus_bisporus_var._burnettii_JB137-S8
GCA_003316655.1	Scaffold	22079	56282801	None	Fungi,Basidiomycota,Agaricomycetes,Agaricales,Strophariaceae,Agrocybe,Agrocybe_cylindracea,
GCA_013376435.1	Scaffold	85967	56488834	None	Fungi,Basidiomycota,Agaricomycetes,Agaricales,Strophariaceae,Agrocybe,Agrocybe_cylindracea,
GCA_001742905.1	Scaffold	4512	65897893	None	Fungi,Basidiomycota,Agaricomycetes,Agaricales,Pleurotaceae,Pleurotus,Pleurotus_salmoneostramineus,
GCA_002583695.1	Scaffold	104923	39193168	None	Fungi,Basidiomycota,Agaricomycetes,Agaricales,Pleurotaceae,Pleurotus,Pleurotus_salmoneostramineus,
GCA_002933715.1	Scaffold	102947	39773967	None	Fungi,Basidiomycota,Agaricomycetes,Agaricales,Pleurotaceae,Pleurotus,Pleurotus_salmoneostramineus,
GCA_009935795.1	Contig	460787	54833204	None	Fungi,Basidiomycota,Agaricomycetes,Agaricales,Strophariaceae,Pholiota,Pholiota_adiposa,
GCA_015584075.1	Scaffold	65035	43493018	GENOME_GFF	Fungi,Basidiomycota,Agaricomycetes,Agaricales,,Lepista,Lepista_nuda,
GCA_001950495.1	Scaffold	110279	43035370	None	Fungi,Basidiomycota,Agaricomycetes,Agaricales,Lyophyllaceae,Lyophyllum,Lyophyllum_decastes,
GCA_015708445.2	Complete_Genome	3299406	36926258	None	Fungi,Basidiomycota,Agaricomycetes,Agaricales,Entolomataceae,Clitopilus,Clitopilus_hobsonii,
GCA_001612595.1	Contig	5827	43602020	None	Fungi,Basidiomycota,Agaricomycetes,Agaricales,Mycenaceae,Mycena,Mycena_chlorophos,
GCA_014461115.1	Contig	2002699	50883660	GENOME_GFF	Fungi,Basidiomycota,Agaricomycetes,Agaricales,Mycenaceae,Mycena,Mycena_chlorophos,
GCA_001983385.1	Scaffold	21636	40385187	None	Fungi,Basidiomycota,Agaricomycetes,Agaricales,Amanitaceae,Amanita,Amanita_phalloides,
GCA_003316615.1	Scaffold	6499	52485497	None	Fungi,Basidiomycota,Agaricomycetes,Agaricales,Amanitaceae,Amanita,Amanita_pseudoporphyria,
GCA_020011035.1	Scaffold	218346	53204488	None	Fungi,Basidiomycota,Agaricomycetes,Agaricales,Amanitaceae,Amanita,Amanita_subjunquillea,
GCA_000697645.1	Scaffold	154431	59418196	GENOME_GFF	Fungi,Basidiomycota,Agaricomycetes,Agaricales,Strophariaceae,Galerina,Galerina_marginata,Galerina_marginata_CBS_339.88
GCA_000827355.1	Scaffold	276350	38226047	GENOME_GFF	Fungi,Basidiomycota,Agaricomycetes,Agaricales,Cortinariaceae,Hebeloma,Hebeloma_cylindrosporum,Hebeloma_cylindrosporum_h7
GCA_003314255.1	Scaffold	8626	50413917	None	Fungi,Basidiomycota,Agaricomycetes,Agaricales,Strophariaceae,Stropharia,Stropharia_rugosoannulata,
GCA_004379715.1	Scaffold	93480	44728771	GENOME_GFF	Fungi,Basidiomycota,Agaricomycetes,Agaricales,,Crucibulum,Crucibulum_laeve,
GCA_015501535.1	Contig	201819	91180015	GENOME_GFF	Fungi,Basidiomycota,Agaricomycetes,Agaricales,Nidulariaceae,Cyathus,Cyathus_striatus,
GCA_002554575.1	Scaffold	60405	33689220	GENOME_GFF	Fungi,Basidiomycota,Agaricomycetes,Agaricales,Amanitaceae,Amanita,Amanita_thiersii,Amanita_thiersii_Skay4041
GCA_000349905.1	Scaffold	60918	35720033	None	Fungi,Basidiomycota,Agaricomycetes,Agaricales,Pluteaceae,Volvariella,Volvariella_volvacea,Volvariella_volvacea_V23
GCA_003314355.1	Scaffold	55887	33563622	None	Fungi,Basidiomycota,Agaricomycetes,Agaricales,Pleurotaceae,Pleurotus,Pleurotus_tuber-regium,
GCA_014058305.1	Contig	2556151	35822125	None	Fungi,Basidiomycota,Agaricomycetes,Agaricales,Pleurotaceae,Pleurotus,Pleurotus_tuber-regium,
GCA_019693315.1	Contig	1181580	39435318	None	Fungi,Basidiomycota,Agaricomycetes,Agaricales,Pleurotaceae,Pleurotus,Pleurotus_tuber-regium,
GCA_004369175.1	Contig	315761	77386123	GENOME_GFF	Fungi,Basidiomycota,Agaricomycetes,Agaricales,Psathyrellaceae,Coprinellus,Coprinellus_micaceus,
GCA_018851835.1	Scaffold	10236	40139307	None	Fungi,Basidiomycota,Agaricomycetes,Agaricales,Lyophyllaceae,Hypsizygus,Hypsizygus_ulmarius,
GCA_018851285.1	Scaffold	15963	57326831	None	Fungi,Basidiomycota,Agaricomycetes,Agaricales,Lyophyllaceae,Lyophyllum,Lyophyllum_semitale,
GCA_003313675.1	Scaffold	26545	56872381	None	Fungi,Basidiomycota,Agaricomycetes,Agaricales,Lyophyllaceae,Termitomyces,Termitomyces_heimii,
GCA_015039365.1	Contig	158644	76593165	GENOME_GFF	Fungi,Basidiomycota,Agaricomycetes,Agaricales,Amanitaceae,Amanita,Amanita_rubescens,
GCA_003987895.1	Contig	22255	103544009	None	Fungi,Basidiomycota,Agaricomycetes,Agaricales,Omphalotaceae,Neonothopanus,Neonothopanus_nambi,
GCA_016801325.1	Scaffold	43841	49753190	None	Fungi,Basidiomycota,Agaricomycetes,Agaricales,Strophariaceae,Hypholoma,Hypholoma_fasciculare,
GCA_003316345.1	Scaffold	8985	84437827	None	Fungi,Basidiomycota,Agaricomycetes,Agaricales,Tricholomataceae,Tricholoma,Tricholoma_terreum,
GCA_900156845.1	Scaffold	167374	33316483	None	Fungi,Basidiomycota,Agaricomycetes,Agaricales,Psathyrellaceae,Coprinopsis,Coprinopsis_strossmayeri,
GCA_003314045.1	Scaffold	7611	77122045	None	Fungi,Basidiomycota,Agaricomycetes,Agaricales,Hygrophoraceae,Hygrophorus,Hygrophorus_pudorinus,
GCA_003313805.1	Scaffold	6190	119315121	None	Fungi,Basidiomycota,Agaricomycetes,Agaricales,Tricholomataceae,Tricholoma,Tricholoma_flavovirens,
GCA_013053245.1	Contig	2723584	45149591	GENOME_GFF	Fungi,Basidiomycota,Agaricomycetes,Agaricales,Strophariaceae,Agrocybe,Agrocybe_pediades,
GCA_015484485.1	Scaffold	39150	45056484	GENOME_GFF	Fungi,Basidiomycota,Agaricomycetes,Agaricales,Strophariaceae,Agrocybe,Agrocybe_pediades,
GCA_017580835.1	Scaffold	3279	77551996	None	Fungi,Basidiomycota,Agaricomycetes,Agaricales,Lyophyllaceae,Termitomyces,Termitomyces_bulborhizus,
GCA_003314085.1	Scaffold	17137	80374122	None	Fungi,Basidiomycota,Agaricomycetes,Agaricales,Physalacriaceae,Hymenopellis,Hymenopellis_chiangmaiae,
GCA_001983365.1	Scaffold	2075	75346262	None	Fungi,Basidiomycota,Agaricomycetes,Agaricales,Amanitaceae,Amanita,Amanita_bisporigera,
GCA_002847145.1	Scaffold	51043	41087772	None	Fungi,Basidiomycota,Agaricomycetes,Agaricales,Pleurotaceae,Pleurotus,Pleurotus_tuoliensis,
GCA_003243755.1	Contig	1168774	48227411	None	Fungi,Basidiomycota,Agaricomycetes,Agaricales,Pleurotaceae,Pleurotus,Pleurotus_tuoliensis,
GCA_003313115.1	Scaffold	15963	43502073	None	Fungi,Basidiomycota,Agaricomycetes,Agaricales,Pleurotaceae,Pleurotus,Pleurotus_tuoliensis,
GCA_000300575.2	Chromosome	1652408	30417844	None	Fungi,Basidiomycota,Agaricomycetes,Agaricales,Agaricaceae,Agaricus,Agaricus_bisporus,Agaricus_bisporus_var._bisporus_H97
GCA_019721835.1	Scaffold	5331	78009610	None	Fungi,Basidiomycota,Agaricomycetes,Agaricales,Strophariaceae,Psilocybe,Psilocybe_azurescens,
GCA_002938375.1	Scaffold	51774	47465408	GENOME_GFF	Fungi,Basidiomycota,Agaricomycetes,Agaricales,Strophariaceae,Psilocybe,Psilocybe_cyanescens,
GCA_003314005.1	Scaffold	5920	71434061	None	Fungi,Basidiomycota,Agaricomycetes,Agaricales,Physalacriaceae,Hymenopellis,Hymenopellis_radicata,
GCA_015501595.1	Contig	104573	78586690	GENOME_GFF	Fungi,Basidiomycota,Agaricomycetes,Agaricales,Physalacriaceae,Hymenopellis,Hymenopellis_radicata,
GCA_000827265.1	Scaffold	114959	66281670	GENOME_GFF	Fungi,Basidiomycota,Agaricomycetes,Agaricales,Omphalotaceae,Gymnopus,Gymnopus_luxurians,Gymnopus_luxurians_FD-317_M1
GCA_000827495.1	Scaffold	142934	48031814	GENOME_GFF	Fungi,Basidiomycota,Agaricomycetes,Agaricales,Strophariaceae,Hypholoma,Hypholoma_sublateritium,Hypholoma_sublateritium_FD-334_SS-4
GCA_000827485.1	Scaffold	30015	40699759	GENOME_GFF	Fungi,Basidiomycota,Agaricomycetes,Agaricales,Amanitaceae,Amanita,Amanita_muscaria,Amanita_muscaria_Koide_BX008
GCA_007026445.1	Contig	539828	49873921	GENOME_GFF	Fungi,Basidiomycota,Agaricomycetes,Agaricales,Schizophyllaceae,Auriculariopsis,Auriculariopsis_ampla,
GCA_013368325.1	Contig	754395	59300204	GENOME_GFF	Fungi,Basidiomycota,Agaricomycetes,Agaricales,Psathyrellaceae,Coprinellus,Coprinellus_angulatus,
GCA_014188975.1	Contig	482059	93565539	GENOME_GFF	Fungi,Basidiomycota,Agaricomycetes,Agaricales,Psathyrellaceae,Coprinellus,Coprinellus_angulatus,
GCA_003314595.1	Scaffold	7719	36840090	None	Fungi,Basidiomycota,Agaricomycetes,Agaricales,Pleurotaceae,Pleurotus,Pleurotus_citrinopileatus,
GCA_017312325.1	Contig	2853238	38586867	None	Fungi,Basidiomycota,Agaricomycetes,Agaricales,Pleurotaceae,Pleurotus,Pleurotus_citrinopileatus,
GCA_019395345.1	Scaffold	186309	35078781	None	Fungi,Basidiomycota,Agaricomycetes,Agaricales,Pleurotaceae,Pleurotus,Pleurotus_floridanus,
GCA_004338095.1	Scaffold	21944	38655575	None	Fungi,Basidiomycota,Agaricomycetes,Agaricales,Schizophyllaceae,Gloeostereum,Gloeostereum_incarnatum,
GCA_010588315.1	Contig	57748	34528172	None	Fungi,Basidiomycota,Agaricomycetes,Agaricales,Schizophyllaceae,Gloeostereum,Gloeostereum_incarnatum,
