# Supplementary material for: Pangenomics of the death cap mushroom Amanita phalloides, and of Agaricales, reveals dynamic evolution of toxin genes in an invasive range
Source: ISME J. 2023 May 23;17(8):1236–46. doi: 10.1038/s41396-023-01432-x (PMC10356791; doi:10.1038/s41396-023-01432-x)
Supplement: Supplementary file 5 — Table S4 [file 41396_2023_1432_MOESM5_ESM.xlsx]

## Sheet: Sheet1
Species	Compound	Leader	Core	Follower1	Source
Amanita_exitialis	UNK	MSDINATRLP	IILAPVIP	CISDDNDPTLTRGQ	Luo_2022
Amanita_exitialis	UNK	MSDINTARLP	FIWVFGIP	GDDIGTVLTRGEK	Luo_2022
Amanita_exitialis	UNK	MSDINTARLP	IPIPPFFFP	FVSDDIEIVLRRGEK	Luo_2022
Amanita_exitialis	UNK	MSDINTARLP	IYRPPFYALP	CVGDDIQAVLTRGE	Luo_2022
Amanita_exitialis	UNK	MSDINVIRAP	LLILSILP	CVGDDIEVLRRGE	Luo_2022
Amanita_fuliginea	UNK	MFDINSSRLP	SAGLPESP	GDFDSTLTSGE	Luo_2022
Amanita_fuliginea	UNK	MFDTNATCLP	HPFPLGLQP	CAGEVDNFTLTKGE	Luo_2022
Amanita_fuliginea	UNK	MSDANTACLP	IFLVFPIPP	CVSDDIQMVLTRGEG	Luo_2022
Amanita_fuliginea	UNK	MSDINAARLP	ATYIPFFFPP	CVGDDIHAPSSGPLLC	Luo_2022
Amanita_fuliginea	UNK	MSDINTARLP	FLFFILPP	CVSDDIEMVLTRGEK	Luo_2022
Amanita_fuliginea	UNK	MSDINTTRLP	YYLLLILPP	CVSDDLQTVLTRGEK	Luo_2022
Amanita_fuliginea	UNK	MSDNNTSRLP	VLLKPWAP	YVSDDVSSTLTRGERL	Luo_2022
Amanita_fuliginea	UNK	MSDTNATRLP	GIIVVGLP	CIGDDVNSTLTRSE	Luo_2022
Amanita_fuliginea	UNK	MSDTNTARLP	LIFIPPYMPP	CVNDDIQMVLTRGEK	Luo_2022
Amanita_fuliginea	UNK	MSDTNTARVP	LVFIPPYFAP	CVNDDIQMVLTRGE	Luo_2022
Amanita_molliuscula	UNK	MSDINATRFP	GKVFPP	YVGDDVDDIIIRGE	Luo_2022
Amanita_molliuscula	α-amanitin	MSDINATRLA	IWGIGCNP	CVGDDVTALLTRGEA	Luo_2022
Amanita_molliuscula	α-amanitin	MSDINATRLP	IWGIGCNP	CVGDDVTTLLTRGEA	Luo_2022
Amanita_molliuscula	UNK	MSDINSIHLP	GGYYQNT	FVGDDVEGILNRGE	Luo_2022
Amanita_molliuscula	UNK	MSNINATRFP	GKLFPP	YVGDDVDDIIIRGE	Luo_2022
Amanita_molliuscula	UNK	MTDINATRLP	FFWILIPP	CVDDVDNTVHSGDK	Luo_2022
Amanita_molliuscula	UNK	MTDINATRLP	FNILPLLLPP	CVDDVDNTLHSGEK	Luo_2022
Amanita_molliuscula	UNK	MTDINATRLP	LIFLPPFIPP	CVDDVDNTLHSGEK	Luo_2022
Amanita_molliuscula	UNK	MTDINATRLP	LNILPFHLPP	CVDDVDNTLHSGEK	Luo_2022
Amanita_molliuscula	UNK	MTDINATRLP	WFFFFYPP	CVDDVDNTLHSGEK	Luo_2022
Amanita_molliuscula	UNK	MTDINATRLP	WIFFFYPP	CVDDVDNTLHSGEK	Luo_2022
Amanita_pallidorosea	UNK	MSDINAIRAPLP	IFSLNP	CVGDDVEVL	Luo_2022
Amanita_pallidorosea	UNK	MSDINASRLP	AWLATCPCA	GDDVNPTLTRGE	Luo_2022
Amanita_pallidorosea	UNK	MSDINVIRLP	IFFIYFP2	CVGDNIDNTLT	Luo_2022
Amanita_pallidorosea	UNK	MSDMNTACLP	IFIVFPIPP	CVSDDIQTVLTRGE	Luo_2022
Amanita_pallidorosea	UNK	MSDNASRLP	YFFGFTP	SVGDDVNPTLTRGE	Luo_2022
Amanita_phalloides	UNK	MSDINATRLP	FILAPIIP	CINDDVNSTLTSGE	Luo_2022
Amanita_rimosa	UNK	MFDMNTTCLP	GFIIYAYV	GDDVNHTLTRGE	Luo_2022
Amanita_rimosa	UNK	MLDINTARLP	FSLPTFPP	CVSDEIDVVLKRGE	Luo_2022
Amanita_rimosa	UNK	MSDIDTTRLP	LILFTLQP	SIGDDVNPTLTRGEK	Luo_2022
Amanita_rimosa	UNK	MSDINASCLP	LILVANGMAYV	SDDVSPTLTRGE	Luo_2022
Amanita_rimosa	UNK	MSDINASRLP	FFIIIVKP	CGNPYVSDDVNSTLTRGE	Luo_2022
Amanita_rimosa	UNK	MSDINASRLP	IILAPIIP	CISDDVNTTLTCAE	Luo_2022
Amanita_rimosa	UNK	MSDINTACLP	FLFPVIPP	CLSEDANVVVLNSGE	Luo_2022
Amanita_rimosa	UNK	MSDINTARLP	SYIPFPPP	CLSEDTNAVLMLGE	Luo_2022
Amanita_rimosa	UNK	MSDINTSCLP	IFIAFPIPP	CVSDDIQTVLTRGE	Luo_2022
Amanita_rimosa	UNK	MSDINTSRFP	SYGYRAFP	CVGDDVEMVLMHGE	Luo_2022
Amanita_rimosa	UNK	MSDINTTGLP	HFYNLMPP	CFSDDTGMVLVRGE	Luo_2022
Amanita_rimosa	UNK	MSDINVTRLP	FFPIVFIPP	CI	Luo_2022
Amanita_rimosa	UNK	MSDINVTRLP	IFLIMFIPP	CIGDDAASILKQGE	Luo_2022
Amanita_rimosa	UNK	MSDINVTRLP	VLVFIFFLP	CISDDAASIIKLGE	Luo_2022
Amanita_rimosa	UNK	MSDTNTACLP	IFIAFPIPP	CVSDDIQTVLTRGE	Luo_2022
Amanita_rimosa	UNK	MSDTNTARLP	ILFIQLEIP	CISDDVHPVLTRGE	Luo_2022
Amanita_rimosa	UNK	MSEINTARFP	NHGHRTIP	CVGDDIEMVLMHGE	Luo_2022
Amanita_rimosa	UNK	MSEINTSRLP	LVFIPPYFAP	CVSDDIQMVLTLGE	Luo_2022
Amanita_rimosa	UNK	MTDINDARLP	ILLLIFFWIP	CANDDDENILNRG	Luo_2022
Amanita_subjunquillea	UNK	MSDINAARLP	FIFPPFFIPP	CVSDDIEMVLTRGE	Luo_2022
Amanita_subjunquillea	UNK	MSDINATRLP	IPILPIPP	YCSDDANTTLTLGE	Luo_2022
Amanita_subjunquillea	UNK	MSDINATRLP	SSVLPRP	CVGDVDNIILTSREK	Luo_2022
Amanita_subjunquillea	UNK	MSDINTAALP	FFFPPFFIPP	CVSDDIEMVLTRGE	Luo_2022
Amanita_subjunquillea	UNK	MSDINTARLP	AFFPPFFIPP	CVSDDIEMVLTRGE	Luo_2022
Amanita_subjunquillea	UNK	MSDINTARLP	LRLPPFMIPP	CVGDDIGMVLTRGE	Luo_2022
Amanita_subjunquillea	UNK	MSDINVTCLP	FIFWFFWPP	CVGDDAASIIKGK	Luo_2022
Amanita_subjunquillea	UNK	MSDTNDARLP	LFFWFWFLWP	SVSDDIDSVLNRGE	Luo_2022
Lepiota_brunneoincarnata	UNK	TSDINSARLP	VSATAYSA	WSPDIANDPVNHG	Luo_2022
Lepiota_subincarnata	α-amanitin	MDANATRLP	IWGIGCNP	WTPENVNDTLTRGK	Luo_2022
Lepiota_subincarnata	UNK	MLDANNTRLP	LVAAVGIPP	WSGEDADHTLTRGK	Luo_2022
Lepiota_subincarnata	UNK	MSDANNTRLP	LFFPLPIPP	WSGEDTDHTLTRGK	Luo_2022
Lepiota_subincarnata	UNK	MSDANSTRLP	FVLLLIVPP	WTGEGFDNTLTRGK	Luo_2022
Lepiota_subincarnata	UNK	MSDVNSXRLP	IALVLXLFP	WTGEGFDNTLTRGK	Luo_2022
Lepiota_subincarnata	UNK	MSEANSARLP	IPILAHLGP	WTGEGFDSTLTRGK	Luo_2022
Lepiota_subincarnata	UNK	MSEANSARLP	IPILAHXGP	WTGEGFDSXLTRGK	Luo_2022
Lepiota_venenata	UNK	MSDANNTRLP	FFAPGLPFPP	WTGENADHILARSK	Luo_2022
Lepiota_venenata	UNK	MSDANNTRLP	FFVPGLPFPP	WTGENADHILARSK	Luo_2022
Lepiota_venenata	UNK	MSDLNNTRLP	VVTVLFTPPP	WSGESVDHSLTRSK	Luo_2022
1Note that in most instances introns in the follower region were not resolved by authors, resulting in incomplete follower sequences.
2Note that this sequence was originally reported in Luo et al. (2018) as containing a stop codon. The corresponding sequence on NCBI also appears to contain the stop codon, but because it was beyond the scope of this study to vet all previously reported sequences we have included it here.
