# Supplementary material for: Pangenomics of the death cap mushroom Amanita phalloides, and of Agaricales, reveals dynamic evolution of toxin genes in an invasive range
Source: ISME J. 2023 May 23;17(8):1236–46. doi: 10.1038/s41396-023-01432-x (PMC10356791; doi:10.1038/s41396-023-01432-x)
Supplement: Supplementary file 6 — Scripts and example input [file 41396_2023_1432_MOESM6_ESM.gz]

Archive with 47 entries (39 files):
- ./example_input
- ./example_input/MSDIN_motif.sh
- ./example_input/processed_msdin
- ./example_input/name_list
- ./example_input/make_msdin_bed_and_parse_motif.sh
- ./example_input/final_motif.txt
- ./example_input/deduped_and_gene
- ./example_input/._Msdin_pipeline_scripts.docx
- ./example_input/Msdin_pipeline_scripts.docx
- ./example_input/genomes
- ./example_input/all_known_msdin
- ./example_input/preprocessed_msdins
- ./example_input/MSDIN_score_and_locus.sh
- ./example_input/mast_output
- ./example_input/high_scoring
- ./example_input/gene_file
- ./example_input/._MSDIN.faa
- ./example_input/MSDIN.faa
- ./example_input/._MSDIN_genes_all_lib.txt
- ./example_input/MSDIN_genes_all_lib.txt
- ./example_input/MSDIN_blast_new.sh
- ./example_input/._README.txt
- ./example_input/README.txt
- ./example_input/MSDIN_motif_process_runmodes.sh
- ./example_input/putative_msdin_prots
- ./example_input/final_msdin
- ./example_input/final_msdin/processed_best_msdin_final.bed
- ./example_input/final_msdin/parsed_best_msdin_final
- ./example_input/final_msdin/one_per_locus_high_scoring
- ./example_input/final_msdin/parsed_best_msdin_prot_with_scores
- ./example_input/final_msdin/one_per_locus_high_scoring_with_scores
- ./example_input/final_msdin/one_per_locus_high_scoring_with_scores_filtered
- ./example_input/final_msdin/multiple_msdin_same_locus
- ./example_input/putative_msdin_prots/GCA_000697645.1_chrm_name_key
- ./example_input/putative_msdin_prots/GCA_000697645.1_maybe_prot.fasta
- ./example_input/mast_output/mast.html
- ./example_input/mast_output/mast.xml
- ./example_input/mast_output/mast.txt
- ./example_input/preprocessed_msdins/unprocessed_prots.fasta
- ./example_input/preprocessed_msdins/all_unprocessed_prots.fasta
- ./example_input/preprocessed_msdins/where_is_stop
- ./example_input/genomes/GCA_000697645.1.fna.gz
- ./example_input/deduped_and_gene/GCA_000697645.1_msdin_deduped
- ./example_input/deduped_and_gene/GCA_000697645.1_gene_file
- ./example_input/processed_msdin/processed_best_msdin.bed
- ./example_input/processed_msdin/parsed_best_msdin
- ./example_input/processed_msdin/processed_best_msdin
