# Supplementary material for: Pangenomics of the death cap mushroom Amanita phalloides, and of Agaricales, reveals dynamic evolution of toxin genes in an invasive range
Source: ISME J. 2023 May 23;17(8):1236–46. doi: 10.1038/s41396-023-01432-x (PMC10356791; doi:10.1038/s41396-023-01432-x)
Supplement: Supplementary file 6 — Scripts and example input [file 41396_2023_1432_MOESM6_ESM.gz › ./example_input/final_motif.txt]

MEME version 5.3.3

ALPHABET= ACDEFGHIKLMNPQRSTVWY

Background letter frequencies (from unknown source):
A 0.055 C 0.052 D 0.092 E 0.035 F 0.040 G 0.060 H 0.005 I 0.076 K 0.005
L 0.118 M 0.038 N 0.050 P 0.088 Q 0.005 R 0.064 S 0.069 T 0.067 V 0.062
W 0.009 Y 0.010

MOTIF 1

log-odds matrix: alength= 20 w= 10 E= 2.5e-1219
 -1058  -1134  -1113  -1056  -1058   -946   -756  -1200   -745  -1116    470  -1087  -1080   -785  -1077  -1088  -1103  -1141   -929   -878
  -183   -517   -590   -481   -136   -489   -262   -586   -112   -337   -530   -366   -300   -213   -498    364    -10   -548   -484    -84
  -421   -351    333   -113   -547   -486   -161   -585   -151   -612   -580    -74   -676   -184   -545   -451   -527   -514   -472   -338
  -667   -807  -1071   -881   -696   -951   -758    348   -591   -259    -35   -307  -1037   -667  -1016   -907    -30    -84   -858   -675
 -1042  -1133  -1061  -1016  -1050   -933     33  -1235   -718  -1149  -1228    430  -1075   -762  -1067  -1044  -1081  -1155   -927   -855
   332   -571   -167   -564   -540   -218   -374   -328   -271   -383   -516   -634   -758   -323   -653   -173    199     53   -537    -72
   237   -655   -719   -590   -629   -667   -367    -28   -225   -327   -259   -145   -744   -273   -623     42    293   -301   -588   -498
 -1024   -112  -1109  -1047  -1063   -940   -739  -1225   -685  -1143  -1217  -1073  -1074   -760    394  -1064  -1088  -1147   -925   -879
  -164   -768   -909   -669   -108   -801   -454   -127   -366    296   -395   -779   -819   -358   -715   -731   -339   -469   -560   -460
  -998  -1126  -1098  -1023  -1054   -938   -744  -1204   -714   -428  -1197  -1070    349   -757  -1059  -1046  -1073  -1122   -929   -876


letter-probability matrix: alength= 20 w= 10 nsites= 166 E= 2.5e-1219
0.000000 0.000000 0.000000 0.000000 0.000000 0.000000 0.000000 0.000000 0.000000 0.000000 1.000000 0.000000 0.000000 0.000000 0.000000 0.000000 0.000000 0.000000 0.000000 0.000000
0.012048 0.000000 0.000000 0.000000 0.018072 0.000000 0.000000 0.000000 0.000000 0.012048 0.000000 0.000000 0.012048 0.000000 0.000000 0.897590 0.042169 0.000000 0.000000 0.006024
0.000000 0.006024 0.957831 0.006024 0.000000 0.000000 0.000000 0.000000 0.000000 0.000000 0.000000 0.030120 0.000000 0.000000 0.000000 0.000000 0.000000 0.000000 0.000000 0.000000
0.000000 0.000000 0.000000 0.000000 0.000000 0.000000 0.000000 0.861446 0.000000 0.018072 0.030120 0.006024 0.000000 0.000000 0.000000 0.000000 0.054217 0.030120 0.000000 0.000000
0.000000 0.000000 0.000000 0.000000 0.000000 0.000000 0.006024 0.000000 0.000000 0.000000 0.000000 0.993976 0.000000 0.000000 0.000000 0.000000 0.000000 0.000000 0.000000 0.000000
0.554217 0.000000 0.030120 0.000000 0.000000 0.012048 0.000000 0.006024 0.000000 0.006024 0.000000 0.000000 0.000000 0.000000 0.000000 0.018072 0.277108 0.090361 0.000000 0.006024
0.307229 0.000000 0.000000 0.000000 0.000000 0.000000 0.000000 0.066265 0.000000 0.012048 0.006024 0.018072 0.000000 0.000000 0.000000 0.090361 0.493976 0.006024 0.000000 0.000000
0.000000 0.024096 0.000000 0.000000 0.000000 0.000000 0.000000 0.000000 0.000000 0.000000 0.000000 0.000000 0.000000 0.000000 0.975904 0.000000 0.000000 0.000000 0.000000 0.000000
0.018072 0.000000 0.000000 0.000000 0.018072 0.000000 0.000000 0.030120 0.000000 0.927711 0.000000 0.000000 0.000000 0.000000 0.000000 0.000000 0.006024 0.000000 0.000000 0.000000
0.000000 0.000000 0.000000 0.000000 0.000000 0.000000 0.000000 0.000000 0.000000 0.006024 0.000000 0.000000 0.993976 0.000000 0.000000 0.000000 0.000000 0.000000 0.000000 0.000000

MEME version 5.3.3

ALPHABET= ACDEFGHIKLMNPQRSTVWY

Background letter frequencies (from unknown source):
A 0.055 C 0.052 D 0.092 E 0.035 F 0.040 G 0.060 H 0.005 I 0.076 K 0.005
L 0.118 M 0.038 N 0.050 P 0.088 Q 0.005 R 0.064 S 0.069 T 0.067 V 0.062
W 0.009 Y 0.010

MOTIF 3

log-odds matrix: alength= 20 w= 7 E= 1.3e-562
   -37   -740   -664   -483   -643   -228   -329   -668   -180   -322   -658   -608    336   -237   -596   -310   -540   -318   -644   -516
  -599    389   -920   -713    -58   -228     44   -251   -390   -392   -253   -727   -871   -411   -332     -3   -650   -529   -432    287
   -22   -229   -564   -376   -411   -331   -185     41   -102   -284   -390   -497   -309   -180   -323   -322   -311    364   -449   -362
  -111   -210   -129   -544   -826    329   -361   -908   -291   -909   -863   -133   -807   -353   -331    216   -627   -759   -765   -587
  -548   -805    332   -124   -717    -37   -274   -775   -232   -790   -763   -355   -777   -281   -670   -318   -612   -695   -653   -485
  -127   -644    325     21   -536   -210   -152   -383   -144   -600   -569   -179   -668   -176   -536   -444   -519   -217   -461   -327
    62   -299   -126   -238   -255   -326   -209    134   -127   -330   -245   -173   -382   -201   -487   -321    -48    317   -455   -354


letter-probability matrix: alength= 20 w= 7 nsites= 163 E= 1.3e-562
0.042945 0.000000 0.000000 0.000000 0.000000 0.012270 0.000000 0.000000 0.000000 0.012270 0.000000 0.000000 0.920245 0.000000 0.000000 0.006135 0.000000 0.006135 0.000000 0.000000
0.000000 0.785276 0.000000 0.000000 0.024540 0.012270 0.006135 0.012270 0.000000 0.006135 0.006135 0.000000 0.000000 0.000000 0.006135 0.067485 0.000000 0.000000 0.000000 0.073620
0.049080 0.012270 0.000000 0.000000 0.000000 0.006135 0.000000 0.116564 0.000000 0.012270 0.000000 0.000000 0.012270 0.000000 0.006135 0.006135 0.000000 0.779141 0.000000 0.000000
0.024540 0.012270 0.036810 0.000000 0.000000 0.588957 0.000000 0.000000 0.000000 0.000000 0.000000 0.018405 0.000000 0.000000 0.006135 0.312883 0.000000 0.000000 0.000000 0.000000
0.000000 0.000000 0.932515 0.012270 0.000000 0.049080 0.000000 0.000000 0.000000 0.000000 0.000000 0.000000 0.000000 0.000000 0.000000 0.006135 0.000000 0.000000 0.000000 0.000000
0.030675 0.000000 0.877301 0.042945 0.000000 0.018405 0.000000 0.006135 0.000000 0.000000 0.000000 0.006135 0.000000 0.000000 0.000000 0.000000 0.000000 0.018405 0.000000 0.000000
0.098160 0.006135 0.049080 0.006135 0.006135 0.006135 0.000000 0.233129 0.000000 0.006135 0.006135 0.018405 0.006135 0.000000 0.000000 0.006135 0.055215 0.496933 0.000000 0.000000
