# Supplementary material for: Pangenomics of the death cap mushroom Amanita phalloides, and of Agaricales, reveals dynamic evolution of toxin genes in an invasive range
Source: ISME J. 2023 May 23;17(8):1236–46. doi: 10.1038/s41396-023-01432-x (PMC10356791; doi:10.1038/s41396-023-01432-x)
Supplement: Supplementary file 6 — Scripts and example input [file 41396_2023_1432_MOESM6_ESM.gz › ./example_input/all_known_msdin]

ACLVFCP
AFRLIPPP
AWDSKHP
AWITDCP
AWLAECP
AWLALCP
AWLATCP
AWLATCP-
AWLMTCP
AWLTDCP
AWLVDCP
AWLVDCP-
AWLVTCP
CIGFLGIP
DLRRRILP
DPRRLLIP
EFIVFGIFP
FDFIPSSLPP
FFFPPFFIPP
FFIPFAPP
FFPEVGFFP
FFPFVFIPP
FFPIVFSPP
FFQPPEFRPP
FFWPIIIPP
FHGLFPFLPPP
FIFPPFIIPP
FIPLGIITILP
FIWLIWLWLP
FIWLLWIWLP
FIWVLWLWLL
FLVPSFPP
FMPLAP
FNFFRFPYP
FNILPFMLPP
FNLFRFPYP
FPTRPVFP
FPWTGPFVP
FSVLSIIPP
FVFVASPP
FVIIPPFIFP
FVPFSFIP
FVWILWLWLA
FYFYLGIP
FYQFPDFKYP
GAYPPVPMP
GFFAVVP
GFGFIP
GFLFWA
GFVPILFP
GIIAIIP
GILIVFPP
GILIVWPP
GKVNPP
GLGLIP
GLPIIAIIP
GLPMVLP
GMDPPSPMP
GMEPPSPMP
GPFGFA
GPVFFAY
GWFLYV
HFASFIPP
HFFNLMPP
HFFNLTPP
HLFTWIPP
HLYPNSRP
HPFPLGLQP
HQHHPFVP
IAFPEFIA
IF*FIYFP
IFFFIYFP
IFLAFPIPP
IFLEPILP
IFWFIYFP
IFWPIFAP
IFWYIYFP
IGRPENKP
IGRPESIP
IGRPESLP
IGRPQLLP
IIFEPIIP
IIGILLPP
IIIVLGLIIP
IILAPIIP
IIWAPVVP
IIWIIGNP
ILFGFFLLP
ILIFIPPP
ILKKPWAP
ILMLAILP
ILMLAIPP
ILSPPLFIFP
ILSVLGLPVP
IPGLIPLGIP
IPRPPVFRPP
IPVPPFFIP
IRLPPLFLPP
ISDPTAYP
ITLFLFFFIP
IVFIPPFSP
IVFLEFYS
IVGILGLP
IWAAFFRFP
IWFIQLQIP
IWGIGCDP
IWGIGCNP
IWWYIYFP
LFFPPDFRPP
LFFPPIFIPP
LFFWFWFLWP
LFLPPVRLPP
LFLPPVRMPP
LFYPPDFRPP
LGRPESLP
LGRPTHLP
LIIIPPFIPP
LILLAALGIP
LILVANGMA
LIQRPFAP
LIQRPYAP
LIYMILFP
LLIIVLLTP
LNILPFHLPP
LNILPFMLPP
LPIFSLNP
LPSRPVFP
LPVLPIPLLP
LQKPWSRP
LRLPPFMIP
LRLPPFMIPP
LSSPMLLP
LVSIGSIP
LVYMILFP
MAFPEFLA
MHILAPPP
MIQRPFYP
NLFVWIPP
NWHAGPTRPP
RLLVPRYP
SFFFPIP
SFFFPVP
SIFIVYPP
SMLTILPP
SSVLPRPC
TFLPPLFVPP
TIHLFSAP
TIYYLYFIP
VFFMPPFIPP
VFIFFFIPP
VFSLPVFFP
VIGLFGLP
VIPFLLPP
VLKKPFAP
VLVFIFFPP
VQKPWSRP
VVNSRFNP
VWFGYTP
VWIGYSP
WIFFFPP
YFCRPCRRP
YFFNDHPP
YFLPPIFSPP
YFRPAPPP
YMWDHHLP
YVVFMSFIPP
