# Supplementary material for: Pangenomics of the death cap mushroom Amanita phalloides, and of Agaricales, reveals dynamic evolution of toxin genes in an invasive range
Source: ISME J. 2023 May 23;17(8):1236–46. doi: 10.1038/s41396-023-01432-x (PMC10356791; doi:10.1038/s41396-023-01432-x)
Supplement: Supplementary file 6 — Scripts and example input [file 41396_2023_1432_MOESM6_ESM.gz › ./example_input/high_scoring]

GCA_000697645.1_msdin_deduped PROT GCA_000697645_1_chrm1_length_3629680:692104-692404(-) _z_stop_search_3_10_13_x_ MFDTNSTRLP IWGIGCNP WTAEHVDQTLVSGNDIC* MFDTNSTRLPIWGIGCNPWTAEHVDQTLVSGNDIC* 1 1 1 1 30 contested 0
GCA_000697645.1_msdin_deduped PROT GCA_000697645_1_chrm42_length_461175:167790-168090(-) _z_stop_search_3_10_11_x_ MFDTNATRLP IWGIGCNP WTAEHVDQTLASGNDIC* MFDTNATRLPIWGIGCNPWTAEHVDQTLASGNDIC* 1 1 1 1 30 contested 0
