# Supplementary material for: Pangenomics of the death cap mushroom Amanita phalloides, and of Agaricales, reveals dynamic evolution of toxin genes in an invasive range
Source: ISME J. 2023 May 23;17(8):1236–46. doi: 10.1038/s41396-023-01432-x (PMC10356791; doi:10.1038/s41396-023-01432-x)
Supplement: Supplementary file 6 — Scripts and example input [file 41396_2023_1432_MOESM6_ESM.gz › ./example_input/gene_file]

>GCA_000697645_1_chrm10_length_1443087:849693-849993(-) ATGTCGCAACATAATTTTCGCCGGTTTCCTTCTTCATCTGTGTTAAGGCACTGTGTGAACTCAGTGACCACAGGAGAGGTTCAGGTCCGAGACACGCACACTTCTCATAGCTGTATCGGCCATTCTTCTCTCTGCGATACAATCCCCGATTACTAGCAGTTCCGACTGAACATTGGGAGCGACATGAACAGCGACTGATCGAATATCAGATAATACTATATACACTAACTACTCGAAAAATACGTTGTCGTCTTTGAAAATTCCATCGATAACATAGTTCGTGAGGGTAAGATTCTTGGA GCA_000697645.1_msdin_deduped
>GCA_000697645_1_chrm11_length_1375477:748674-748974(-) ATGTCGGAGGTGAATAAAATGCAATCACCTTCCACCAACTCCAAACGCCGGACTCGTCAGCTTTTCGTCTTGTTACAGCGTTCGCAACCTCATAAGAACGTTTCCTTGAAGCAAGTTCTAGACGTTTATCCCGTCGCTGAGACAATTCCCGCTGGAGATGAAGCATTTCGGGATGAGTACCTAGTAGAAATGAATGTAATGTCATTATCGCGCAAGGTCAAAGGAAACAAAACATACCGGACTGGACCATCATCTCCTCCCAGGCCAGGCTCTCCATTTTTTCCACGTACACCCGCTCTC GCA_000697645.1_msdin_deduped
>GCA_000697645_1_chrm12_length_1322501:112218-112518(+) ATGACAGCAGTGAACTGACGAAGACTTCCATACAACTTCTTCCCAACCCCCCTGCTTGGAATCCCAACCGGTGCTCATTGTCAATGGTGTCGAACGTGGCTCTCGGTTGCCTTTCCTCCTTCGGATGGAACGAATTCATGAACCACAACGGCATGCCTCACCGAATTCTGCTCTCGGAACTCTTTCGCTCCTCGAAAAAAGCGTAATTTTCGGCCGTGCCATCAAAAACGAGTACTTCGCACTCACGACGTCTGGAACCACCTTTGGCGATGCATAACACGCGACTCCCGGAGGCAAGAC GCA_000697645.1_msdin_deduped
>GCA_000697645_1_chrm13_length_1225323:561153-561453(-) ATGTCTATTTTCAACGCAAATAGGAATCCCAAAATATGGGGTCCAGACGCACAGGAGTGGATACCTGAAAGATGGCTTAGTCCTTTGCCAGATTCTGTGGTTAATGGAAACATCCCCGGGGTTTATTCGCACCTGTAAGGACGGCTTTTTTTTCTCAATAAAGTGTTCCTTACTAAAGTATCTTTTAAGTTTGACATTCATCGCAGGCGGGCGGGCTTGCATGTAAGGAACCTTTGGCTGCCGTCCTATTGAAACGATTGATGACATCCATCCTATAGCGGATTCAGATTTGCGCAATTT GCA_000697645.1_msdin_deduped
>GCA_000697645_1_chrm15_length_1219514:1173523-1173823(+) ATGTCATCACTGCGCTGTGCGAGACTTCCCCGGTTTACCGCATGGGACCTAGAACCTTGCAAAAGGTCAATTTCTCGGGTTTCCCCGTCGGCCATTTCTTGCGAAAGTGTAATGTTTTGGGTACCGAGAGATCCATCGAAGGAGGCGGTTGTCAAATATTCCTCACTTACGATGTCGGTATTCGGGTTTGGTTTAGTGCGAACTGCGTTGAAAGAAGCGGGTGATGTCGTGTAGTGGAACGAGGTCTCGCCGCCGATCGTCTCTCCTGAGACCACAGGAGGCAGGGATAAAATTTCTGCA GCA_000697645.1_msdin_deduped
>GCA_000697645_1_chrm162_length_4543:2089-2389(-) ATGTCAGATATCTCTTTTTCCAGGACTCCCTTCCGGACGTTGAATTGACAGATGATATGGACGATCGCTTTCTATATATCGAAAAACAGGAACCGGCACACCGAGGGCTTTCTAATTTAGTCAACTCAGACGACGAAAATGATTCAATGGGGCTGGTGAGTACCCACTTTTCAGTTCAATGGTTGTCAATATGGCTTAGCTTTCTTTTACCCAGGACTCCGACCTGCCACAAATTTCCAGCAGTTTTGACGGCGAAGATCACTTTTTGTATTCCCATGTTCCACGTTTAATTACCCAGTC GCA_000697645.1_msdin_deduped
>GCA_000697645_1_chrm18_length_1084079:48511-48811(-) ATGTCTGATGTGAGCCATATCAGACTTCCAGCCTCATTTCGTTGGCGAGTTTTTGGGAGACGATCTGGAAAGCGGACCAATGAGGACATAATCCTGGAGTGCCCGGTCGCCAATAAACTTTAAAGGGGAGGAGGACTTGAATGCGAAATATGATAAGCTGCAAAGGCCGGGAAAAACATACAAGAGGGTATGATCTGTCGAAGACCAAGAAGCAAAGTTCAAAAGCGCGAACTACGTGTACCGAAGTTTTCTGATTGGATCGCTCCGTTGAAGTGATATAAAAAGTGGACGAAGATGAAG GCA_000697645.1_msdin_deduped
>GCA_000697645_1_chrm19_length_1067563:415490-415790(-) ATGTCTAATTTAGGCGCGCGCCGCGTGCCAGGGTCCAGGGACCATGTGCGGCGGCTTTGCCCTTATTTGTCGAGACGACGCGTCTCGGGCATGTGCAGGTTTAAATTATACCTTGAACTCTCACTTGGACATCCGCGTCTCTGAAGAAGGTGCCCACTTCTCACTCTGGAAAGACGCGTTTATCGACCTCAGCTCGGTTCTCGATGCTCCAGGTTTCCTTTTCATCGCAAAACGCGTGATATCGATATCGCTTAGCCTTGTGAATCCTCGAGGCTCTCCTGCGTGATATACCATAATTTC GCA_000697645.1_msdin_deduped
>GCA_000697645_1_chrm19_length_1067563:80861-81161(-) ATGTCTGACACGGGTCAATACCGTCTCCCGACCAATGTTAAACCCACCCACTACGATATCACCATCAAGACTGACCTCAAGGAACTTACGTTCCAAGGTTTCGTCAAAGTCAGGTATGTTTTATGTACGGGCTGCGAATACAAATTCCTGTTCTGACGCAAATTTCAAGCCTCGATGTCAACACCGCAACTTCGACCATCGTCCTAAACACTTCCGAATTGAAGTTGGGAAATGCGTACGTCTCCTCCTTTTCGTCTTGGCCGTTGCCCTAACCGAATGGCTTAGTTTTGTTTATTCCGA GCA_000697645.1_msdin_deduped
>GCA_000697645_1_chrm1_length_3629680:1810166-1810466(-) ATGTACTCACTCACTCACTCGACAAGGCTTCCAACCGAAATGAGGCCCTCCGTCGAGGTACAAAATGGTGATGCAAGTGACTGGACGCTCGCCGTTCAGCGCTCAGGTGGATCCAACTCAAATTCTCGCATTCTGATTTCTATTGCCGGGGGAACAACGAAGCAGGCATTCGTTGACTGCGAGATACAGCTCGAGTCCAGCACCGCATGATCGGGGTATGAAACCTACTTGGACCAATGTGAGCGATGTCAAAGGCTTCAGGAATCAGAAAGGCACCGCTTTCGGTTTCCCAGAAAGGAG GCA_000697645.1_msdin_deduped
>GCA_000697645_1_chrm1_length_3629680:2306873-2307173(+) ATGAGGGACCAGAATGAAAGTAGGAAGCCCGAGGATTCGTCTATTGGAAGCGGTAACTCGCTATTGAATCGTGGCCATCCGACTGGGAATGATGCATCTTTGATTTCGTTAAAGGACGGAAATTCCATCACAAAGCCTACGGCTATAAGGAAACATCGAAGTTCAGTCTCTATGAAGCCCGCCTTTGTAAACGGAAAATCGACGTACAAGGAAGATTTCCGTCCAACACAAAACTCCTCAAATGATAGCCTTGTTCCTCCAAAGCTACCTCCGCGACCGTCTGGGTTACCTGCCAGTACG GCA_000697645.1_msdin_deduped
>GCA_000697645_1_chrm1_length_3629680:2431437-2431737(+) ATGCCGTATATTAATACATCATGTTTTCCCTCTCTTAGGCATGCACTAGTACCACAACCCGACCATCATCCGCCACCTACTCGAGGCCCGGAGGTGGATTCTGGTGGGGACGGCCGCCAAATGCCTCCCAATCCAGGCTCCGGTCCGTCCAACCTACCTCGGTCTGGCGGAAATCGTGGTCCTGAGCCTGGCGGCCTTTTCCAAAGCATCTTTGGCAATTTGACTGGTCACCTTGGGCATCACACTCAACACAGCCGCGAGTCCTCTTCAAGTGGGAACAGAAGTGGAGCGCGATCGCCC GCA_000697645.1_msdin_deduped
>GCA_000697645_1_chrm1_length_3629680:3008579-3008879(+) ATGAAGTCATCCAATGCTGCGCGGGCGTCATGAATTTGATTTTTAGGAAGGGATAGCGCTGGCAGATACATGGTTGTAACGGAGGGCCATACTTTATTCGCCTGTATTTCAGAGGCATAACACCACTTTCTGTGAAATGAACAGCACGTATTGATTAGTCATGATTCGGAGGAAAACACGAAGAAACTTTTGAGATGAAAGACGACGAGGAGAATCACAGGCAATAAACATCACGTTCGCGATTGACTCGTCACTTGCCCTTGGGTTGGGTTGGGTTGGGTTGGATAATAGGGGCTGAGG GCA_000697645.1_msdin_deduped
>GCA_000697645_1_chrm1_length_3629680:692104-692404(-) ATGTTCGACACCAACTCCACTCGTCTTCCAATCTGGGGTATTGGCTGCAACCCATGGACTGCTGAACACGTCGATCAAACTCTCGTTAGTGGCAACGAGTGAGCTCAATTTCCGTTGTTGACATGTTCGACGTACTCATGCGTTGTACGTTAGCATTTGTTGAATGTCTCCTGGACTTGTTGACAATATTAGGCTTGGCCCGTTGAGCCTTTACCGCAGGTCAGACCATGCATCTCATCAGTGGTTTTGAGAAATGCTGACTTGCCCGTTATTTCTCTTTGTCTAGCATCAACAATCTCT GCA_000697645.1_msdin_deduped
>GCA_000697645_1_chrm20_length_881762:436021-436321(+) ATGTCTGATAAAAACACTGCTAATATGCCCATTGATCAGTCTCTTCTCAGTGGCTACGCTTAATATTACGTTCGTTGGTTTCGTTTGTGTGCCTTCCATTATCGATGACTGATATGACCCGTTCTCTTTAGGACCAACGCCGAATTTCTGGCTTACATTAAATCCAAGTAAGTCATGCTTGCATTGGTGTACTTCCTCGTTAAACCATTCTCTTGCTAGCTACTTCCCGCGAATCTCGACTGCTCAGTTGGCAGCGCTGGCCACTGCCTATCCAGATGACGTGACTCAGGTGAGTAGGCA GCA_000697645.1_msdin_deduped
>GCA_000697645_1_chrm20_length_881762:98545-98845(-) ATGTCGCGTTTGAATTGATTGAGGTTAGGACTGGCGAGAGGGGTCTTAAGCCCCTGCACAGGAATGGTCGTGCAGCCAAGGGAACCCGTCGTGCAGTGGGGGTTGAAATAAGGGACGTCCTTGATGCCTGTCGAGGCAAAAAAGGAGAAGAACTACGAAGGAATGCGGAGGACATAAAGGCGAAGCTCCTTGAGGCGTGGCAGGAAGGTGGGGTGAGCAGGAAAGAGTTGCAAGCATTCCTAGAGAATTTGAATGTCACTGAAGTATCCATATGATTAAAATCCGAGTCCCCTCCAGCAA GCA_000697645.1_msdin_deduped
>GCA_000697645_1_chrm21_length_862935:576496-576796(+) ATGGCGAATATATGAGCTCAACGCATTCCATACTTGTATACAAATGTGTGGAACTGCCCAGGAATGGTCCCAAAATGGTTCCGACGCAAGCGCTCGATCATCGGATCAAAGATCGTCGGGCACACGAGAGCCACGTGCGGTAACATCAATTCTTACGTAAGTACGATTCAACCAAGAGCCGTCGCGATCGCGACGTTCATCGACTTGAACACATTCACGGGTTCTCTCTTGCGTCGTCTTGGACTCGGATGCCATATGGCAACGAGACCAATTCTAGTTGATACGCCTTCCTCTAACTTT GCA_000697645.1_msdin_deduped
>GCA_000697645_1_chrm22_length_860572:797151-797451(-) ATGCCTTGCAAAAATAGCTCGCGATTGGTGTACTCAGAATTAACCGTCACGGGCCTTGTTCAAAGACGCGAAATTTAAGCGACGAAAGAACCGATTGAATAAGAATTTTTTTTACGGGTTATAAAAGGCAGAACTTGAAGGCTTGGCTCATTAACCCTTCGTCCATTCTTCCGTGCCAAGTCGCAAAATGTTCGGACTCGCAACTCTTGCTGTGGCTCTCTGCGTTCAACAAGCCGCTGCTCACGGTGGTGTATTATCCTATTCGTGGAGCGGACAATGGTACTGGGGCTGGCAGCCATA GCA_000697645.1_msdin_deduped
>GCA_000697645_1_chrm234_length_3069:1891-2191(-) ATGTTCCTGGATCACTCTGCTCGACTGCCAACAGTGGTTCCCCTGCCTTTCTTGCTCTAGCTTCCCTGCTGGCAAGCTGAACGTTCCTTCCACCTGGTAGCCTCTATTCAACTACACCACTCTCGCTCTCCGCCTCAACAACCCATCCTGCGACCCCCTCAAGCCGCGGTTCAACTTCCTTCAACAGCGCCCGGTTCCTCCAGCTCGAGCCGACTCCTCCAACTCGACGTTCCTCCACAGCGGCTATGGCGGCAGCTCACTAGGCTTCTCCCGCTACATGGACCCCGTCTACTCGCCATC GCA_000697645.1_msdin_deduped
>GCA_000697645_1_chrm23_length_835357:158215-158515(-) ATGCTTTAAATAAACAGGTCTAGGATTTTTTTCAAACTGGAACTTGGTCCTCCGGTGGCCAGTAGATCGGCTTTCTTCGTTCGACAGCAACCTTGGCCAGTTCTCCTCGTCTCGTTTCCGGCCCTCTCTTCATAGCCTGCATTTCTCTTTCCATTTCCCCCCCCCGCGGATGGTAATCCTCGGCGCGCAATTTCTCGTGACGTTGATCGAGATTTCGGGCCAAGGACATGACGGGCCTCACCTCCGTCGACTCCCTTCCTAACGAACTTTTAGAGAATATCTTCAAGATTGGGGCGTACT GCA_000697645.1_msdin_deduped
>GCA_000697645_1_chrm24_length_812708:321146-321446(-) ATGGGGTGAATCAACTATTTAAGAATGCCGCCCGATTATTTTTTACCATATCGAAGCATCCAAAAAGCAAGGGTTCAAGCCTTCAAAACTTAGCTCACACCCTCGCCTGCTAAATTCCAGGAGAGGAGTAACGATGTCCAAGTTCTCTGAGCCATAATAACAACTTGAGGTCGTCACTCGGTCCGATCGAGCGAGGAATGGATACAAAGTGTTGGACTAAAGTGGAAATGACGACTGGTACAGAGTAAACTCCTGAACTAAATTACACATTACCAAACTAGATACCTCAGCCTGAGGAGA GCA_000697645.1_msdin_deduped
>GCA_000697645_1_chrm27_length_652278:17920-18220(-) ATGTCGGAATTGAATATGGTGAGGTTGCCCCTTATAGAGCTCTTGGTCATTAGGTTCTGCAAGAGGTCACCATTTCCGGAACAGAAGGTGCCACTATAATGATGCTGGGATATCCTAATCACGTATATTCAGTATAAACAAAAATTGGTTGCTGAGGTTCGTACGTCTTGATCAGTTTCCCTCCCATAGACGAAAGCATGCCCTGAGCGAAAATACCCTGAGGTGAGAACCCAGTTGTTGAATGGGAGGATGAGGTAAAGGCTCCACTCCAAAATTGTGTGGTACCAGACGGAGAGAGAT GCA_000697645.1_msdin_deduped
>GCA_000697645_1_chrm27_length_652278:210071-210371(+) ATGACGGAACTTGCAGTTACTTGCTTACCAATTTGATCGCCGGCGCTTGGCTTCCCGGTGGCCGCCCTCACACCTCCATCAAGATTGAAAGGGAACCGCCCAGACGTAAGTACAGCCGCCCAAAACCACTGTTGTAGACTACTCCAGCTAATTTATTCTTCCAAGTGCTAAAAATGAGAATGCCAGGAAGCCCGTTTTCACCCCCTTTTTTTCCGCAGATCGCGACCAAATCACGACTGCACTCTCCCTTAATTTCTTCTGACTCTATCCATACACGCCCATTTGGATCAACCGTCACCG GCA_000697645.1_msdin_deduped
>GCA_000697645_1_chrm28_length_650116:101058-101358(-) ATGCCCGACCTGACTGATCACCGACTGCCTACCAGGAGTCACTATTTCCAGATGAGATGGCATTTTCCGTGTAACCAACATGAAACACACAAGTACACAAGTACTCAAGATTCAAGTTCCAGACTTCTGTATCGCGCCCCTAGCTGAAACTTAAGTGAAGTTGGAAGGGGCTAACTCACGAGATGCCCGGGCCAATCACCAGGATGTGGAGATGGACGGATGAGTTATAACCGGCGCGGTCCCTATCAGGTAAGTAACTGCTTGCCTGCAGGAGTGATGAAAACGAACCTTATCGTTACG GCA_000697645.1_msdin_deduped
>GCA_000697645_1_chrm28_length_650116:514193-514493(-) ATGGGCTAAATAAATGCATTGAGAGCGGATGAGCTCGCGTCACCCATATCAGCAGCGGGTGGAGGGATGGAAACTAGACCAAGCCATGTCGACACTGGCCGAAGCTGGTGGGCTGGGCTACGCCAATCAAGGTAGGCATTATATGAGGGAGCAGAATTTGCCATGTCGCGCTACCCACATCAATGGTGTTTCAAAGTCAGTGCGGCAGGGCAGTTTCAACGCATCGAATCGTCAGTGAATGTGAGGGGGCGGTGTTGTAACGCACATTGTGGGCCACCTCTACCAGAGTTTTCCCGCGTT GCA_000697645.1_msdin_deduped
>GCA_000697645_1_chrm29_length_647508:4548-4848(+) ATGTTAAAAATAGGGGCAACGAGGTATCCAGGAGGAGTGACGTGACAGTGAATAAATACCCACAGCGCGAGTATTGAATTTGCATAAACTTCAAGACTATTGTGAGGAGCGGTTAAACAAATGCGGGAGGAATTCTTTACTCACTTCCTGGTACCCAGAACTCGACAGTGAGGTACATCACTGAGGATGGATTTGAGGCATACTAGAGAGAGATTCGGCGTCAGGTTTATGCTACAAACTTGAAAGTTGTGCATGTCGCATGCGCTGACTAGAACAATAGGAACAATTGCCAACACACTG GCA_000697645.1_msdin_deduped
>GCA_000697645_1_chrm29_length_647508:599261-599561(+) ATGCACGATATAAATCGATCGTCCTTTCCGATTCCCGTCACAGGGACTCTGGTCTTCAAAGATCGCAGGTTCAAGGTTATAAATACAGGTAAACGACTCTGTGTCTCTATCTGGGTAACCTACATATCTGAATACTCAACTCCCAGCCTCTCAAACACACATTAACAATGAAGTTCTCCGTGACCTCGTTCACCATCGCTTTTGCATTCTTCGCGCAAACTTTGGCAACTCCGTCTCCTCAAGTTTCGAGTATTGTCATCCACTGTACGTCCCTCTTTCCAGCTTCATCTGACGGGTGGC GCA_000697645.1_msdin_deduped
>GCA_000697645_1_chrm2_length_3405100:2185915-2186215(+) ATGGTGGAAGTAAATCGAAGTAGAATTCCATCATAATTCGGTTATAGGGGTGATTATCCACTGCGTGGTGGGCTTCGTCGAACACCAAGAGACTAATGTCTTCACCCAAAGAAATATACCCGTGACGAAGGGCATCAAGAAATACTTGAGGAGTTGAGACCATGATGCGATGTGTTCGAAGAACCCTGGCCCACAAATTCGCGTCTTTCCACTGATCAGGTTCGTTCGAACCCGAAACGAGGCCAACGGATACAGGAAGGTAGGTTTCTATCACAGACTTTTGTTGCTCGCACAGAGCGA GCA_000697645.1_msdin_deduped
>GCA_000697645_1_chrm30_length_635046:580037-580337(-) ATGTCGGAGGAAAGAGCGTTGCGTCTTCCGTGTCTAGGGTTATAATACTCGAGTATTTCCATACGTTCTCCCTTGGTAAAGAACTGAGCCGAATCGTGTCTGCACCCAAAATGTTACATAGCGAACGGAGTAATGGGGTGGTCCGCGTCTCGAAACTTGTGCCTATCAAGGATACTGGCTCGTGAGAGTGGCGACCATGAACGGTGGAGTCGCTGGAATCCCTGTAAGTCGGAAACAAGTAAGAATATCCCATCATCGAGGAACAAAATCTGTACTCCACTACAGTCGAACCCCTCATAA GCA_000697645.1_msdin_deduped
>GCA_000697645_1_chrm31_length_627148:432215-432515(+) ATGTATCCAATTAATACAGCAAGGGTCCCAAGGTCGACAGAGAGAGAGAGGAGTTTAAGCTGGGGAAGGATGATCATCGGCCATGAATGATCTTCTGCGTCTGTGTCAACGATATCGACGTTCGTCATGTTGAGGGATTCTAGGGACAACATGTCCGCTAGTGCGAAGAGGATTGTCTTGCGAACGGAACAGCCGGATAAATCGAGAGAATGCAGACTCGATAACCACCTCCCCGAAAATTTGAAATTAATATTGTGGGTGATAAGGGTGTGGATGGATGGGGCGGTGTCCGAAAAAAGA GCA_000697645.1_msdin_deduped
>GCA_000697645_1_chrm31_length_627148:86674-86974(+) ATGTCCAAGACGCACCACACAGGTGATCCGGATCATGTGACAACTTTGTTTATCAGGCAAGGCGCAGCTTTGACCTCCTTCAACACGACTTCGTATACGGCAGCCTCTGGGGTGTTGCAACGCTGGTCGCCACAGCAGCGACCATTGCGGAGCAGCTGGCGTCGCACCCCCTTCAAGATAGGCAACAGAGGCATCAGCTGGACTGGGGTTCACATCAACCCAGATGCTACCCCACCAGCCAAGTCCCCTGCCCCGCTCGTACGGATTGCGTCGGACAGATCACTTTTATTTTGTTTGAAG GCA_000697645.1_msdin_deduped
>GCA_000697645_1_chrm32_length_593681:310647-310947(-) ATGGCCGACATGTGGAAATCACGCTCTCCACCCACTCCTCTTGATTACGAGCCCATTCTCGACGGTTCATTCAAGTCCAATCAGACGAATGGTGTACCTTCTTCCAATGCTGTCGCCAGCGGTAGCGGTAGCAATGGATCCTCAACTCCAAGTAACCCCACAAACGGGCAAGTTAATGGCACTGCCAGTTCCTCGTTGAGAGATCAACGTGCCTTGAACCTCAAGGATAACCTACAGTTATTTATTTCCAGGTAATACGTTCTTTCATCGTGAGAAGCCTTGGGTCTCTTATACTATTTT GCA_000697645.1_msdin_deduped
>GCA_000697645_1_chrm33_length_581327:389664-389964(-) ATGTCAGCAAATAACTACAGTAGATTAGTTAGGTAGTTGTCAATGGACAAAATGTTATGCGTACTATAAGAGACGACGCAGGGTCCCCAAGTCATTTACAAGTTGCTTGGTTTTCGGTCCCACTTTATGCCAGACCGAATCTAGTTGACGGCGCACGATAATTTCGAATGACCGAAAGTATGCATTTTCGACGTTGAAGTCGTCGAGGTCAAGCTGTGTTCTATATGAGTGAAGGGGGTCACTGAGAAAAACGATGAGCGTACAGTTGTGTTTGAACGTTTGAGTTCGGAGAGGGTCGTG GCA_000697645.1_msdin_deduped
>GCA_000697645_1_chrm33_length_581327:423315-423615(-) ATGAGCAACATACATACAAGAAGGCTGAACTCAAATCTTTCCTCCAATTCCACCGAACAGGTGACGAACCTCTACGGGATGACGAAATTACAATACTCAACGGAGTTCTTGAATTGAACACAAAGAGGGCTGAAAGCCTCATGACGCCGCTCAAAGTAAATTTATATTTATTCAATGGTTTTCTTGGCGGTTAATGTTAACGTAATTTCAAGGATACGGTGGTTCTCAGTGCCGATGCCATTTTGGATTATGCTGGAGTGCATGCGATGTTAGTGATTTATCTAGCAACTAGTGTTTATT GCA_000697645.1_msdin_deduped
>GCA_000697645_1_chrm37_length_539563:109206-109506(-) ATGCAGGAGTTTAATACCACACCTCTTCCTCTCGTCTACCCTATAAAGTCTGCTTAATCAACTAATGTTGCTTGTTAGGGTTCTGCCTTGAACCGTTTGGCCATAAATCGTCTATCCTTCTGATAGAATGTCTAATTCAACGGCACTTCCGCCTATCCCTGCCGACCTCATTGAGGTGTAAGTATTTCTACGTCGTTTTTTCTTCCGCTTCTTACCAACGAATCATTAGTGCCGCCCCACAGGTTAGAATTCTCTGGTTCAAGTTCGGCTTTACATGCCCAAGTACTAACCGAACTTGTG GCA_000697645.1_msdin_deduped
>GCA_000697645_1_chrm3_length_2787131:1089843-1090143(+) ATGAACGATTTGAATGACCGGCGGATGCCGACAGATCTAGCTGACGCGCTGTGTCCTGATAGACGCGTCTTGTTCCTTTGTATCATCCGACCTCCCCAAATTCTAACGCTGACTCCTTTTGTGAGTTTCTCCGAGGTCTATTCTTCGGCCCTTGGTTTCTTCGTTGTATCCCACGTTCAAACCCATAACGAAGAAATCTTTCAATGGCCAGCCTTCCTGAAGGAGTCACCAGTGTAGATGGTAACGCGGCTATGCATCTCACAGAGGAAGAAGCGACACGATATGACAGGCAAATGAGAC GCA_000697645.1_msdin_deduped
>GCA_000697645_1_chrm3_length_2787131:1263277-1263577(-) ATGCCGGTAATAAATTGCGCACGACAGCTCAATTATCAATTGTTAAAAAATGGGGGAGAGGCGGCGAATGTGCCGGGACCGTTGAGCAGGGCTGAGTGCCACACTGAACCAAACTAAATGGACGACCGTTAGGGACGGCTCCGAGTGAATGTTTGGTATTGCATATTGAGTTCTCGAGGATACCACTCCCAGAAAGTGGAGTAGCACGCCCAGCGAACAATTTAAGCCAGACCGAACAAGCGTCGTTTGTGCGGCAGGGATTGGATGCTCTTGAGGGTCGTTGAGAGTGCTCGGCCTCGT GCA_000697645.1_msdin_deduped
>GCA_000697645_1_chrm3_length_2787131:1327211-1327511(+) ATGAAAGATCTTAACTTCCTGCGTTTCCCATTCAGCTATGGAGGATGCGCACGCTGCAATTCTGGATCTCGATGGGAAAGGCGACCAAAGTAATACATTCTTTGCGGTATACGATGGCCATGGTGGTGCGTTTTCTTTGTCTCACCTACCTAGATAAGCGCCCTTATTGTCTTATTTAGGGTCTACTGTCGCCAGATTTGCCGGTCAGAATGTGCATAAACGCTTGACATCCGAGGAGAGCTACAGGGAGAAGAACTATGAAACTGCTCTTAAGAGGGCATTTTTGGGCACAGATGAAGA GCA_000697645.1_msdin_deduped
>GCA_000697645_1_chrm3_length_2787131:1914040-1914340(-) ATGGCAGATAATATAGCTGCACGACTCCCTTTTGGAATCAAAGGAACGGTGTCCGTACGACGATGGAGTAGAGTGAGATGTGTCACGCCTCGGAAGAGTTCCAACCAGGCCATTGCATGACTGGCCACATCAGCCTCTGTAAGGCTGTCACCAAACACCGATGGTAATTCGAGCGTCAGCCGGGAAACTTTAGAAAGATGATCAAGTTGTTCAGTACCCCCGTCCCCGGAGTCATCGGGGAGTTCTCCTTCATTGGCGAGGCAGACGCTAATGCAGGGTTCAATGCCGGTTTCATGAAAA GCA_000697645.1_msdin_deduped
>GCA_000697645_1_chrm3_length_2787131:2216951-2217251(+) ATGGGCGATTGCAATGGTAGTCGGTTGCTAGCGTGGTCGTTGTCCGTCTGTTCCGCTGATGCCGACAACGATCTGGCCTTGAACCCAGAAGATGATGCCTCTGGTATGCCGCCAGGAGGTGCGACATAACTGAGGAGGGCCTTGAGGTGCGAGTTGGCCATGTCAATCCCTTGTCTAAGTGACTCGTCGCCAGCAAACTAGTTGACATGTTAGCATAATATTGACAATAGCCAATAGAATCACATACCGTCCTCGACAGAGAAGACTCTGCCTCCTGCTGGCGAGCCAACTCCAGCTGCG GCA_000697645.1_msdin_deduped
>GCA_000697645_1_chrm3_length_2787131:2441153-2441453(-) ATGACATGCTATAATCTGCAACGGCTCCTTTTATATCGTCTGTCTAATGTTTCAGTTGCAGCATTGAAGAACCTGGTGAAGCAACGAAATAAATATGTGGGATACAATAACCCTAACTGGAGGACGACTACGGATTTTGGACCGGCCCTCAGCAGTTTGGCGGTGGTGCATTGCAAGGTCGAGAAGTTATCAGCTGCTGACGAAAAATGGTTCCGTTCGCGTCTGGTCGAGTTCTATTGGGGTGAGTTTTTCTGCGATGTCGGGTTTGGCTGAATAATTTATGGACTTCTTTCCAGTGAA GCA_000697645.1_msdin_deduped
>GCA_000697645_1_chrm42_length_461175:167790-168090(-) ATGTTCGACACCAACGCTACTCGTCTCCCAATCTGGGGTATTGGCTGCAACCCATGGACTGCTGAGCACGTCGACCAGACTCTCGCTAGTGGCAACGAGTAAGCTTGGTTTCTGTTGTTGCCGTGTTCGACGTACTCATGTTGTGCGTTAGCATTTGCTGAACGTGTCCCGCCTGTCGTTGGCCCGCCGCTTTAACACGAAGGTGTGGCTATCTTACTACTCTCAAAGCATTGCATTCAACAGGCCTGATATTTCCGAGCAGTGGGCAACGATACTTATCGACGATGTTAGGCTTGGAAC GCA_000697645.1_msdin_deduped
>GCA_000697645_1_chrm46_length_401632:132428-132728(-) ATGGCTAGGTTCAATGCATGCAGGCTGCCTGACTGGGATCATTACACCCACATTCGGATAGCCTACGTGATTCTCACAAAATACGGTCGCAAGGAAGGTGAGGAATACAAGATATTACCTCCTGATGATCCATTGATTGTTCCATCTCAGGCAAAGATCTGATTTTCAAAGGCCTGGAGAAATACATCTCCGTCAGTCCGCAGACCAAAGGTCGATCATTCCATGTTTCTATGACCTACTTCTGGATTCAAATAGTCCACTTTGGTATTCGTAATATGCCAACCACGCCGAGTTCCATAG GCA_000697645.1_msdin_deduped
>GCA_000697645_1_chrm49_length_387759:37692-37992(-) ATGAAGATTCTAAACCAGCAATGTTTACCCTCCGCACCATTTCTCAGGTTTGCCCCCTTTGGAGGGGCATCGCGATGAATTCACCCTCGCTCTGGGGCAGAGTAATCAACATCGACGTCGTATTCAAACGGAGGGCCACATCCTTAACAAAGTGGGGAAACGAAATCTTGAGAAGGTCCGGGGATTCAGACCTCTATATAAGAGCTACAATCGACGTGGGGATTAAAGAAGATGTTGTGGAGTCTTTGTTACGCCAGAACCGGCACAGGATACGAAGTCTTGACCTGGAGTTCCAAGAGA GCA_000697645.1_msdin_deduped
>GCA_000697645_1_chrm4_length_2684536:1902852-1903152(-) ATGAGCTCCGGCAATGCAACGAAGACGCCTTCTGTTTTTGAAAACTGGGTATAAAATTACAATCATAAAATACATCCCTAGCTAGCCCTCATATTAGCATAAGTAACGAAAAAAAAATTTATCAGTGAACAACCCCCAGGTGTCTAAGAAATACAGCCCAACAGAGTCCAACAAGTCTCTTTTTTCTCTATTTTTTTTGGTAGTCGTTCACGAAGTGATGACTTGAATGTTTACTGGCTGACATGTATCCAGCGTATAATGCGGGTGGCCAGTAACAGGGGAAAACACCACGTCCACGCG GCA_000697645.1_msdin_deduped
>GCA_000697645_1_chrm4_length_2684536:2115051-2115351(-) ATGTCCTGGACCAATTAAACTCGCGCGCCCGTCAGTCAGTCAATGGGTCACCGCCAAACCCCACTTCCGAACGCAAACAAAGGACAAAGACGGTCTCACACTTCGTCCTATCTTATTTCCGGATCCGGAGACGCGGCGTGCAACCCACGTCCACTTACCTACGGTAGGTACTAGGCACATACCGTGCGCCAGCGTACTCGCGCACCGCCTGCTTACTATAGTGCTCTGCTCTGCTCTGCTCGTCTCACACTTCATACCTCATAAGCACGCTGATATAAAATTTACGCTTACTCCGAGCCT GCA_000697645.1_msdin_deduped
>GCA_000697645_1_chrm51_length_352610:205219-205519(-) ATGCTCAATATCCACCAACTAAGGAATCCAAGGCGACTTAGAACTGCTCGACGACTTTCAGCCCCAGCGTCTTGAAGCGCGCTCTGACTTTCGAATCGGTTGGATAAGATCGAGATGTCGAAAGGAGAAGGTTGCGGAGATCCAACGGGAAATAGATCACACTTCGTGATTTCCTTGACTAGGGAATCAATTTTATTGAACGTAGTGGTGCATAGATCCTGATGATCCTTATCGACTGAGAAAAACCCGTAGCTTGGAGTTAGCGGGAACGGAGCGGTCATCTCGGTGTACCACGACGTC GCA_000697645.1_msdin_deduped
>GCA_000697645_1_chrm5_length_2265228:426007-426307(-) ATGTACGACATTGTTGCCACCCGCCTGCAAAGGTGGACTGCACACGCAAGGGATCTATTCGCTTGGGAAGTTGGAGGTCCATCTCGTATTAATGAAGTCCCGATTCATATCAATGGGTTCCCACCTATGGAATCGGTCACCGAGATCACTGAGGATGGACAAGTCGTCACCGTTGAGACGGTCCCTCCTGAAGGTGATATCGTTGACGAGAAAGATATGATAGTGGATGAGGAACACGACGAATTGGAGAGTTCGGAAGACTCTGAGCCACGTAGGGTCGGGGTAAAGAAGGACATTTTC GCA_000697645.1_msdin_deduped
>GCA_000697645_1_chrm60_length_243526:148758-149058(-) ATGAGTGATATTAATGCGGAACGAGTCAAATTCGTACAAGGTTGGTGGTGGTCCTTAAAACTAAGCAAAGAGTGAGAAATAGTTGTCCAAGCTGTCGCTCAGCCACCTGGTTCTATTATAGAGTCTTGGGCGTGTCGGTAGGCCAATACGATGGTAATATATTGATATTGACTTAAAGCTGACGTTAACCGACGTTAACTTTATCCAGAGTCTCTGGAAAAGTGCGAAGTTTAAACACTAAACCACTTGAGGTCGAGGAAAACTCCGGATTCAGTTACTGGAAAGAAAATCACACTGAAT GCA_000697645.1_msdin_deduped
>GCA_000697645_1_chrm6_length_2059939:1457437-1457737(-) ATGACTACTTGGAATGCTGCGCGTGTCCCAAAAATAAGTGAACTGCTACTCACGTCGTACGACACGATTTGTATAATGACTGACCGAGGAACTCTATAAATAACGCTCCAAACCTCGATTTAGGGAAAGAGTGGTGAGGAAGAACTCCTTGAGGCCTTTGGAGTTGGAGTCGGACAATAGGAGGAGTAAAGTGAAAAGAGCGGATAAGGTAGCGCAGCTACGAAGTCGAAGGGTATCAAAGAAACAGGGTATGAGCTTGAAGATGGCGTAGCAATCGTCGTGAAATGGTGATGGATTTTT GCA_000697645.1_msdin_deduped
>GCA_000697645_1_chrm6_length_2059939:1535831-1536131(+) ATGACCCATATAAATCTGATCAGAATATTCGTTATCTGTACATCATGGATGGCAGTAAGTTAGAAGCGCGAAACGGCTAAACGAGCAGGTAGAAGATGCATCTCACGATCGCAAAATAATACATCTGGATGCCAGGACGGAGCCAGGGTAAGTTAAGTGCCGGATAGGATATAAAACTATGGAAAAGAACGTACCGGCGGATGATTAGAGTATATTAACTCCGGTCGTAACAGAGGGTTTTTGGCATGCAGTCGTAAGACAGACCAATCCATCAGAAGATCCTAAGTTAGTGGATTAGAT GCA_000697645.1_msdin_deduped
>GCA_000697645_1_chrm6_length_2059939:529396-529696(-) ATGGACGCCAACAATACGGCATGTCTTGCAGCATCGCTACACTCATTGAATCATCGACGATTCATCGTATACAGTGGCTCGGACATTTCTGGACACTGTTGGCCCTGAGAACTATATATCTCCCCACCTCTCTACCGCGTCAACGGTGCCCCGGACATTTCTGGACACCGCTGGCCTTGAGAATTTACGTGTTGGACGTCGACGGATCGCTCCGAGTCTTGGTATATATATAGCCTTAGGCATGTAGGCATGTCACTATCAAACCTTCCTGAACAAAGGACACGCATAGATTTCCTTATC GCA_000697645.1_msdin_deduped
>GCA_000697645_1_chrm6_length_2059939:685345-685645(-) ATGAAAGACATCAATCCCAGTTTCTTGCCTCGGACCCTCAAGCCTCGTCAACCCGCCACCAACAGCCCAAGTAAAATATCGAAAGGAAAAGGGAAAATGCGCCAAAGTCTCCCATCTCCAACAAAACCGTCAGCGGGCATCCTCAGTTTCTTTGGTGAGTTTCCATTCTTTCAAACTTACGAGTAGAGCATAAGATGCTGATAATCCCTTGAACAACAGGTCCAAACCCGATTATCCCTCCTCGAACGAAACAGAAGCCGATACCTATGGTGGCCAAGCAAGTTTCTGGCCTTACAGGAA GCA_000697645.1_msdin_deduped
>GCA_000697645_1_chrm6_length_2059939:685884-686184(-) ATGTCCTTTTCAAACTCGACTCGGTTGCCAGCACAGTCGTTTCTATTTCGAGAAAAGACTTCGGCTCCGTTGCCGCCTCTTCCTCTGATACCAACGGCATTTCCCTCATAGGCTGGTCCGACGTTCAATTCCGCTCGATGGCTATTTTGAGTGGCTGCGATTACCTGCCGAGTATTCCCGGCATAGGGTTGAAGACAGCCTGCACTCTTTTGAAGAAATGGAGAACGGCAGAGCAGGTCATAAGGACTCTTGCCATCGAAGGGAAGAAGTCCGTTCCTTCTGGCTACTTGAAACAGTTCA GCA_000697645.1_msdin_deduped
>GCA_000697645_1_chrm6_length_2059939:730002-730302(+) ATGTAAAAGATAAATAGGTTAAGGATTCCACATCTTTTTGTGAATGTGTTGCGTGAGTTCTTCGTCGGTCTTGGAGCGGAGGTCTGGAGAACGGTCGGCGGCCTGGAAAAAAAGAATTAAGTACATAGTGGGACTAAAGAGGTATGATGCTTACAGCTTTCTGCGATGCCCGAATAACTTCTTTTGCGATGAAAGCACTGATTTCCCGAACTGAGATTAAGGTAAGTCAATCAGATGAAAATCTTGAGCTCAGGGTAATTGAACCTACTTCTTTCGATGCGAGGGTACAGAAGGCCGAGT GCA_000697645.1_msdin_deduped
>GCA_000697645_1_chrm8_length_1753079:256020-256320(+) ATGGAGACGATAGACAAGACAAGGATACCAACATGGAATGCACCACGGGTAAGAGACGCAATCACGAAGAAATGGGAGATGATTTCGGTCAACAGGGAAAATATATGGATAACATCTAGTGGCGATAGGAAGCCGAATGCGCCACTACCACCGAATGAGCGTACGAAAAGGTCGGACTCTTGAAGGAGAGCACGAACAGTTGGGTCCGCCAAAGAGGGAACGTCAAGCCGTAGTCTTTGTTCCATCTGCTTGTATTCGATGAAAGATTGAGCGGAGCAAAAAACGAGATTTTCGTTTGAA GCA_000697645.1_msdin_deduped
>GCA_000697645_1_chrm96_length_21839:16901-17201(-) ATGGTACATACCGATACCACCAGACTCCCCGGCTACGACATGATCGTTCCCTACGAAAAAAATGCCGAGGGTAACGTTAGATTGCTGACGGATATTCTGCGGTATTGAGCCGCAATGAATGAGCCTTGGTAACGAGAAGATCTCGATGCCATCGAAAAGATTGGTAAATGCGAAGGTATGGCTGTCTTCACTAATAGCTGCCAAACCACTGCAAAGACAGTATGGATCAATAAGTCGTGAATGCATAAATGAATTGGCATACATTCTCCTGTTAATTGTGACAGACCGAATTAGCCTCCA GCA_000697645.1_msdin_deduped
>GCA_000697645_1_chrm9_length_1602056:364441-364741(+) ATGAAAGGAAATCAACATACCAGGCTCCCATCCTCGAGTAATGTCCGACCGTAATCTTTCAAACTTATTACTACCACGGGCAACATGACACCTTCAAAACTGTGGATCCATTTCCTTCTCGCGCCTTTTTGTGCGTCTGCATCGTACAGCTTATATGTCAGCTCTCCCGTACGGAAGGTCGTCTCAGCGATACTTGTCTTCACGCTTCTGCGTAGGATGTCCTCGTCTGTCGGTATGTATGACGGGGATGCTATTCGGTCGATTGAATTCATGTAGTAAATAGCGGACTCATGCAGATCG GCA_000697645.1_msdin_deduped
