# Supplementary material for: Pangenomics of the death cap mushroom Amanita phalloides, and of Agaricales, reveals dynamic evolution of toxin genes in an invasive range
Source: ISME J. 2023 May 23;17(8):1236–46. doi: 10.1038/s41396-023-01432-x (PMC10356791; doi:10.1038/s41396-023-01432-x)
Supplement: Supplementary file 6 — Scripts and example input [file 41396_2023_1432_MOESM6_ESM.gz › ./example_input/MSDIN.faa]

>Species_Toxin_1
Sequence
>Amanita_bisporigera_UNK_2
MSDINVTRLPGFVPILFPCVGDDVNTALT
>Amanita_bisporigera_UNK_3
MSDINTARLPFYQFPDFKYPCVGDDIEMVLARGER
>Amanita_bisporigera_UNK_4
MSDINTARLPFFQPPEFRPPCVGDDIEMVLTRG
>Amanita_bisporigera_UNK_5
MSDINTARLPLFLPPVRMPPCVGDDIEMVLTRGER
>Amanita_bisporigera_UNK_6
MSDINTARLPLFLPPVRLPPCVGDDIEMVLTR
>Amanita_bisporigera_UNK_7
MSDINTARLPYVVFMSFIPPCVNDDIQVVLTRGEE
>Amanita_bisporigera_UNK_8
MSDINTARLPCIGFLGIPSVGDDIEMVLRH
>Amanita_bisporigera_UNK_9
MSDINTARLPLSSPMLLPCVGDDILMV
>Amanita_bisporigera_UNK_10
MSDINAIRAPILMLAILPCVGDDIEVLRRGEG
>Amanita_bisporigera_UNK_11
MSDINGTRLPIPGLIPLGIPCVSDDVNPTLTRGER
>Amanita_bisporigera_UNK_12
MSDINATRLPGAYPPVPMPCVGDADNFTLTRGEK
>Amanita_bisporigera_UNK_13
MSDINATRLPGMEPPSPMPCVGDADNFTLTRGN
>Amanita_bisporigera_UNK_14
MSDINATRLPHPFPLGLQPCAGDVDNLTLTKGEG
>Amanita_phalloides_amanitin_15
MSDINATRLPIWGIGCDPCIGDDVTILLTRGE
>Amanita_phalloides_phalloidin_16
MSDINATRLPAWLATCPCAGDDVNPLLTRGE
>Amanita_phalloides_UNK_17
MSDINATRLPFNILPFMLPPCVSDDVNILLTRGE
>Amanita_phalloides_UNK_18
MSDINATRLPIIGILLPPCIGDDVTLLLTRGE
>Amanita_exitialis_amanitin_19
MSDINATRLPIWGIGCNPCVGDDVTSVLTRGEALC
>Amanita_exitialis_amanitin_20
MSDINATRLPIWGIGCDPCVGDDVTALLTRGEALC
>Amanita_fuliginea_amanitin_21
MSDINATRLPIWGIGCNPSVGDEVTALLTSGEALC
>Amanita_fuliginea_amanitin_22
MSDINATRLPIWGIGCDPCVGEDVAALITRGEALC
>Amanita_pallidorosea_amanitin_23
MSDINATRLPIWGIGCNPCVGDEVAALLTRGEALC
>Amanita_pallidorosea_amanitin_24
MSDINATRLPIWGIGCDPCVGDDVTAVLTCGEALC
>Amanita_rimosa_amanitin_25
MSDINATRLPIWGIGCNPSVGDEVTALLASGEALC
>Amanita_rimosa_amanitin_26
MSDINATRLPIWGIGCNPSVGDEVTALLTRGEALC
>Amanita_rimosa_amanitin_27
MSDINATRLPIWGIGCDPCVGDDVAALTTRGEALC
>Amanita_rimosa_amanitin_28
MSDINATRLPIWGIGCDPCVGDDVAALATRGEALC
>Amanita_subfuliginea_amanitin_29
MSDINATRLPIWGIGCNPCVGDEVAALLTRGEALC
>Amanita_subfuliginea_amanitin_30
MSDINATRLPIWGIGCDPCVSDDVAALLTRGEALC
>Amanita_subjunquillea_amanitin_31
MSDINATRLPIWGIGCNPCVGDEVAALLTRGEALC
>Amanita_subjunquillea_amanitin_32
MSDINATRLPIWGIGCDPCVGDEVTALLTRGEALC
>Amanita_subjunquillea_amanitin_33
MSDINATRLPIWGIGCDPCIGDDVTALLTRGEALC
>Amanita_subpallidorosea_amanitin_34
MSDINATRLPIWGIGCNPSVGDEVTALLTRGEALC
>Amanita_subpallidorosea_amanitin_35
MSDINATRLPIWGIGCNPSVGDEVTALLTRGEALC
>Amanita_subpallidorosea_amanitin_36
MSDINATRLPIWGIGCDPCVGDDVAAFLTRGEALC
>Galerina_marginata_amanitin_37
MFDTNATRLPIWGIGCNPWTAEHVDQTLASGNDIC
>Galerina_sulciceps_amanitin_38
MFDTNATRLPIWGIGCNPWTAEHVDQTLASGNDIC
>Amanita_fuligineoides_phallacidin_39
MSDINGTRLPAWLVDCPCVGDDVNFILTRGQNLC
>Amanita_fuligineoides_phalloidin_40
MSDINATRLPAWLATCPCVGDDVHPTLTRGESLC
>Amanita_fuligineoides_UNK_41
MSDINATRLPAWLALCPCVGDDVNPTLTRGETIC
>Amanita_fuligineoides_UNK_42
MSDINANRLPFVPFSFIPCIGDDAAASILRSCESIC
>Amanita_fuligineoides_UNK_43
MSDINTARLPMHILAPPPCVSDDIEMVLTRGESLC
>Amanita_fuligineoides_UNK_44
MSDVNVTRTPFNFFRFPYPCIGDECGSVLTRGESLC
>Amanita_fuligineoides_UNK_45
MSDINTARLPFVIIPPFIFPCVSDDIEMVLTRGEGLC
>Amanita_fuligineoides_UNK_46
MSDTNATRLPVWIGYSPCVGDDAVALLNRGEGLC
>Amanita_fuligineoides_UNK_47
MSDMNTARLPGWFLYVCVGDDTEFILKRGENLC
>Amanita_fuligineoides_UNK_48
MSDVNATRLPACLVFCPCVGDDVSPILTRGESLC
>Amanita_fuligineoides_UNK_49
MSDTNATRLPVWFGYTPCVGDDAVALLTRGEGLC
>Amanita_fuligineoides_UNK_50
MSDINAARLPLIYMILFPSVGDDIDVVLGRGENLC
>Amanita_fuligineoides_UNK_51
MSDINANRLPLVSIGSIPCVGDDAAANILRSCESIC
>Amanita_fuligineoides_UNK_52
MSDINATRLPVLKKPFAPCVDDDPVGLLTRGEGLC
>Amanita_fuligineoides_UNK_53
MSDINATRLPILIFIPPPCVSDEVDSVLRRGESLC
>Amanita_fuligineoides_UNK_54
MSDINTARLPLIIIPPFIPPCVSDDIEMVLTRGEGLC
>Amanita_fuligineoides_UNK_55
MSDINTTRLPYMWDHHLPCASDDIQMVFTRGENLC
>Amanita_fuligineoides_UNK_56
MSDINTIRVPFPWTGPFVPCVGDDVGSVLTHGESLS
>Amanita_fuligineoides_UNK_57
MSDINATRLPDLRRRILPSVGDDGDLLTRGECLC
>Amanita_fuligineoides_UNK_58
MSDINTARLPIVFIPPFSPYVCDGTDLTLKRGESLC
>Amanita_fuligineoides_UNK_59
MSDINVTRLPFFIPFAPPCIGDDFNYTLTRGESLC
>Amanita_fuligineoides_UNK_60
MSDINVARIPYFCRPCRRPMCDDDALLTRGEGLC
>Amanita_fuligineoides_UNK_61
MPDLNATRLPIFFFIYFPCVGDDVDNTLTRGESLS
>Amanita_fuligineoides_UNK_62
MSDINTARLPFDFIPSSLPPCVSDDIQMVLTRGEGLC
>Amanita_fuligineoides_UNK_63
MSDINANRLPIFLEPILPCVAGDLESVLRSGESLC
>Amanita_fuligineoides_UNK_64
MSDINTARLPILSPPLFIFPYVGDGTDFVLTRGEKLC
>Amanita_fuligineoides_UNK_65
MSDMNAARLPIGRPESLPCVASDVNYILTSSENLC
>Amanita_fuligineoides_UNK_66
MSDINTARLPIPRPPVFRPPYVGDGTDLTLNCGENLC
>Amanita_fuligineoides_amanitin_67
MSDINATRLPIWGIGCNPCVGDEVAALLTRGEALC
>Amanita_fuligineoides_amanitin_68
MSDINATRLPIWGIGCDPCVGDEVTALLTRGEALC
>Lepiota_venenata_amanitin_69
MDANATRLPIWGIGCNPWTPESVNDTLTKDLS
>Amanita_bisporigera_UNK_70
MSDINATRLPAWLVDCP-CVGDDVNRLLTRGESLC
>Amanita_bisporigera_UNK_71
MSDINATRLPAWLVDCP-CVGDDVNRLLTRGESLC
>Amanita_bisporigera_UNK_72
MSDINATRLPIWGIGCNPCVGDDVTTLLTRGEALC
>Amanita_bisporigera_UNK_73
MSDINATRLPIWGIGCNPCVGDDVTTLLTRGEALC
>Amanita_exitialis_UNK_74
MSDINATRLPIWGIGCNPCVGDDVTSVLTRGEALC
>Amanita_exitialis_UNK_75
MSDINATRLPAWLVDCP-CVGDDVNRLLTRGESLC
>Amanita_fuliginea_UNK_76
MSDINATRLPIWGIGCNPCVGDDVTSVLTRGEA--
>Amanita_fuliginea_UNK_77
MSDINATRLPIWGIGCDPCVGDDVTALLTRGEA--
>Amanita_fuligineoides_UNK_78
MSDINATRLPIWGIGCNPCVGDEVTALLTRGEA--
>Amanita_fuligineoides_UNK_79
MSDINATRLPIWGIGCDPCVGDEVTALLTRGEA--
>Amanita_pallidorosea_amanitin_80
MSDINATRLPIWGIGCNPCVGDDVTALLTRGEALC
>Amanita_pallidorosea_amanitin_81
MSDINATRLPIWGIGCNPCVGDDVTALLTRGEALC
>Amanita_pallidorosea_amanitin_82
MSDINATRLPIWGIGCDPCVGDDVTALLTRGEALC
>Amanita_pallidorosea_phallacidin_83
MSDVNATRLPAWLVDCPCVGDDVTALLTRGEALC
>Amanita_pallidorosea_phalloidin_84
MSDINASRLPAWLATCPCAGDDVTALLTRGEALC
>Amanita_pallidorosea_UNK_85
MSDVNATRLPMAFPEFLACVGDDVTALLTRGEALC
>Amanita_pallidorosea_UNK_86
MSDINATRLPAWLMTCPCVGDDVTALLTRGEALC
>Amanita_pallidorosea_UNK_87
MSDINASRLPFFPEVGFFPCVGDDVTALLTRGEALC
>Amanita_pallidorosea_UNK_88
MSDINAIRAPLPIFSLNPCVGDDVTALLTRGEALC
>Amanita_pallidorosea_UNK_89
MSDINATRLPNWHAGPTRPPCVADDVTALLTRGEALC
>Amanita_pallidorosea_UNK_90
MSDINAARLPNLFVWIPPCISDDVTALLTRGEALC
>Amanita_pallidorosea_UNK_91
MADINASRLPLNILPFHLPPCVSDDVTALLTRGEALC
>Amanita_pallidorosea_UNK_92
MSDINATRLPLGRPESLPCVGDDVTALLTRGEALC
>Amanita_pallidorosea_UNK_93
MSDINATRLPHPFPLGLQPCAGDDVTALLTRGEALC
>Amanita_pallidorosea_UNK_94
MSDINATRLPHPFPLGLQPCAGDDVTALLTRGEALC
>Amanita_pallidorosea_UNK_95
MSDMNVVRLPISDPTAYPCVGDDVTALLTRGEALC
>Amanita_pallidorosea_UNK_96
MSDINVIRLPIF*FIYFPCVGDNVTALLTRGEALC
>Amanita_pallidorosea_UNK_97
MSDINTARLPMHILAPPPCVSDDVTALLTRGEALC
>Amanita_pallidorosea_UNK_98
MSDMNVVRLPISDPTAYPCVGDDVTALLTRGEALC
>Amanita_pallidorosea_UNK_99
MSDTNATRLPSIFIVYPPCVSDDVTALLTRGEALC
>Amanita_pallidorosea_UNK_100
MSDINAARLPLVYMILFPSVGDDVTALLTRGEALC
>Amanita_pallidorosea_UNK_101
MSETNAARLPTIHLFSAPSVGDDVTALLTRGEALC
>Amanita_pallidorosea_UNK_102
MSDINTARLPEFIVFGIFPCVGDDVTALLTRGEALC
>Amanita_pallidorosea_UNK_103
MSDINTTRLPYFFNDHPPCASDDVTALLTRGEALC
>Amanita_pallidorosea_UNK_104
MSDLNATRLPFNLFRFPYPCIGDDVTALLTRGEALC
>Amanita_pallidorosea_UNK_105
MSDINTARLPVFFMPPFIPPCVSDDVTALLTRGEALC
>Amanita_pallidorosea_UNK_106
MSNINTARLPFLVPSFPPCVSDDVTALLTRGEALC
>Amanita_pallidorosea_UNK_107
MYDINTTRLPHFFNLTPPCVRDDVTALLTRGEALC
>Amanita_pallidorosea_UNK_108
MSDINTARLPFVIIPPFIFPCVSDDVTALLTRGEALC
>Amanita_pallidorosea_UNK_109
MSDINATRLPIWGIGCNPCVGDDVTALLTRGEALC
>Amanita_pallidorosea_UNK_110
MSDINATRLPIWGIGCNPCVGDDVTALLTRGEALC
>Amanita_pallidorosea_UNK_111
MSDINATRLPIWGIGCDPCVGDDVTALLTRGEALC
>Amanita_pallidorosea_UNK_112
MSDVNATRLPAWLVDCP-CVGDDVTALLTRGEALC
>Amanita_pallidorosea_UNK_113
MSDINASRLPAWLATCP-CAGDDVTALLTRGEALC
>Amanita_rimosa_UNK_114
MSDINATRLPIWGIGCNPSVGDEVTALLASGEA--
>Amanita_rimosa_UNK_115
MSDINATRLPIWGIGCDPCVGDDVAALTTRGEA--
>Amanita_subjunquillea_amanitin_116
MSDINATRLPIWGIGCDPCIGDDVTALLTRGEALC
>Amanita_subjunquillea_phallacidin_117
MSDINATRLPAWLVDCPCVGDDVTALLTRGEALC
>Amanita_subjunquillea_phalloidin_118
MSDINATRLPAWLATCPCAGDDVTALLTRGEALC
>Amanita_subjunquillea_UNK_119
MSDINTARLPHFASFIPPCIGDDVTALLTRGEALC
>Amanita_subjunquillea_UNK_120
MSDINTARLPTFLPPLFVPPCVSDDVTALLTRGEALC
>Amanita_subjunquillea_UNK_121
MSDINATRLPLNILPFMLPPCVGDDVTALLTRGEALC
>Amanita_subjunquillea_UNK_122
MSDMNATRLPLIQRPFAPCVSDDVTALLTRGEALC
>Amanita_subjunquillea_UNK_123
MSDMNATRLPLIQRPYAPCVSDDVTALLTRGEALC
>Amanita_subjunquillea_UNK_124
MFDINITRLPIFWFIYFPCVGDDVTALLTRGEALC
>Amanita_subjunquillea_UNK_125
MSDINTARLPIGRPESIPCVGDDVTALLTRGEALC
>Amanita_subjunquillea_UNK_126
MSDINTARLPLRLPPFMIPPCVGDDVTALLTRGEALC
>Amanita_subjunquillea_UNK_127
MSDMNVARLPISDPTAYPCVGGDVTALLTRGEALC
>Amanita_subjunquillea_UNK_128
MSDINTVCLPLQKPWSRPCVGDDVTALLTRGEALC
>Amanita_subjunquillea_UNK_129
MSDVNATRLPFNFFRFPYPCIGDDVTALLTRGEALC
>Amanita_subjunquillea_UNK_130
MSDINATRLPSSVLPRPCVGDDVTALLTRGEALC
>Amanita_subjunquillea_UNK_131
MSDMNVARLPISDPTAYPCVGGDVTALLTRGEALC
>Amanita_subjunquillea_UNK_132
MSDINATCLPIWGIGCNPCVGDDVTALLTRGEALC
>Amanita_subjunquillea_UNK_133
MSDINATRLPIWGIGCDPCVGDDVTALLTRGEALC
>Amanita_subjunquillea_UNK_134
MSDINATRLPIWGIGCDPCIGDDVTALLTRGEALC
>Amanita_subjunquillea_UNK_135
MSDINATRLPAWLVDCP-CVGDDVTALLTRGEALC
>Amanita_subjunquillea_UNK_136
MSDINATRLPAWLATCP-CAGDDVTALLTRGEALC
>Amanita_phalloides_UNK_137
MSDINATRLPAWLVDCP-CVGDDINRLLTRGENLC
>Amanita_phalloides_UNK_138
MSDINATRLPIWGIGCDPCVGDEVTALLTRGEALC
>Amanita_phalloides_UNK_139
MSDINATRLPIWGIGCDPCIGDDVTALLTRGEALC
>Amanita_phalloides_UNK_140
MSDINATRLPIWGIGCNPCVGDEVAALLTRGEALC
>Amanita_phalloides_UNK_141
MSDINTTCLPAWLATCP-CTGDDVNPTLTCGESLC
>Amanita_phalloides_UNK_142
MSDINASRLPAWLATCP-CVGDDVNPTLSRGESLC
>Galerina_marginata_UNK_143
MFDTNSTRLPIWGIGCNPWTAEHVDQTLVSGNDIC
>Galerina_marginata_UNK_144
MFDTNATRLPIWGIGCNPWTAEHVDQTLASGNDIC
>Lepiota_brunneoincarnata_UNK_145
M-DANTTRLPIWGIGCNPWAPESVNDTLTRGKDLC
>Lepiota_brunneoincarnata_UNK_146
M-DANSTRLPIWGIGCNPWAPESVNDTLTRGKDLC
>Galerina_marginata_amanitin_147
MFDTNATRLPIWGIGCNPWTAEHVDQTLASGNDIC
>Galerina_marginata_amanitin_148
MFDTNSTRLPIWGIGCNPWTAEHVDQTLVSGNDIC
>Amanita_bisporigera_UNK_149
MSDINVARLPFSVLSIIPPCVNDDTSNTLTRGENLC
>Amanita_bisporigera_UNK_150
MSDINVTRLPGLPMVLPCVSDDVDSTLTRGQSLC
>Amanita_bisporigera_UNK_151
MADINTARLPCIGFLGIPSVGDDIEMVLRHGESLC
>Amanita_bisporigera_phallacidin_152
MSDINATRLPAWLVDCPCVGDDVNRLLTRGESLC
>Amanita_bisporigera_UNK_153
MSDINTSRLPIFWPIFAPCVSDDIDAVLRRGESLC
>Amanita_bisporigera_UNK_154
MSDINTIRIPGLGLIPYVGDDVESVLRRGESS
>Amanita_bisporigera_UNK_155
MSDINATRLPLFFPPDFRPPCVGDVDNFTLTRGENLC
>Amanita_bisporigera_UNK_156
MSDINATRLPLFYPPDFRPPCVGDVDNFTLTRGENLC
>Amanita_bisporigera_UNK_157
MSDTNAMRLPFFWPIIIPPCVGDDAASILKQGENLC
>Amanita_bisporigera_UNK_158
MSDINAIRAPILMLAIPPCVGDDIEVLRRGEGLS
>Amanita_bisporigera_UNK_159
MSDINVTRLPGLPIIAIIPCVSDDVDSTLTRGQSLC
>Amanita_bisporigera_UNK_160
MSDINATRLPGMEPPSPMPCVGDADNFTLTRGKNLC
>Amanita_bisporigera_UNK_161
MSDVNDTRLPFNFFRFPYPCIGDDSGSVLRLGESLC
>Amanita_bisporigera_amanitin_162
MSDINATRLPIWGIGCNPCVGDDVTTLLTRGEALC
>Amanita_bisporigera_UNK_163
MSDINTTRLPMAFPEFLACVGDDVNSTLTRGERLC
>Amanita_bisporigera_UNK_164
MSDINVTRLPIVFLEFYSRVGDDVNSTLTRGEGLC
>Amanita_bisporigera_UNK_165
MSDINATRLPMIQRPFYPCASDDVTSTLTRGESLC
>Amanita_bisporigera_UNK_166
MSDMNVARLPISDPTAYPCVGDDIYAVLRRGESLC
>Amanita_bisporigera_UNK_167
MLDINATRLPIGRPQLLPCVAGDVNYILVSGENLC
>Amanita_bisporigera_UNK_168
MSDINTARLPLSSPMLLPCVGDDILMVLTGGENLC
>Amanita_bisporigera_UNK_169
MSDINAARLPIIFEPIIPCISDEVDTTLTRGQSLC
>Amanita_bisporigera_UNK_170
MSDINATRLPAWLAECPCVGDDVNRLLTRGESLC
>Amanita_bisporigera_UNK_171
MTDINDTRLPFIWVLWLWLLSVGDDITILNRVEDLC
>Amanita_bisporigera_UNK_172
MLDINTTRLPIGRPQLLPCVAGDVNYILVSGENLC
>Amanita_bisporigera_UNK_173
MSDINATRLPGMDPPSPMPCVGDADNFTLTRGKNLC
>Amanita_bisporigera_UNK_174
MSDINATRLPIWWYIYFPCVGGDVDNTLTRGESLS
>Amanita_bisporigera_UNK_175
MSDINATRLPIFWYIYFPCVGGDVDNTLTRGESLS
>Amanita_phalloides_phallacidin_176
MSDINATRLPAWLVDCPCVGDDINRLLTRGENLC
>Amanita_phalloides_UNK_177
MSDMNATRLPLIQRPFAPCVSDDVNPALTRGESLC
>Amanita_phalloides_UNK_178
MSDINATRLPIILAPIIPCINDDVNSTLTRGDLC
>Amanita_phalloides_Cycloamanide F_179
MSDINATRLPIVGILGLPCIGDDVNSTLTHGEDLC
>Amanita_phalloides_UNK_180
MSDINATRLPLPVLPIPLLPYCSDDANTTLTSGESLC
>Amanita_phalloides_UNK_181
MSDINATRLPFNILPFMLPPCVSDDVNPTLTRGEDLC
>Amanita_phalloides_UNK_182
MSDINATRLPLILLAALGIPSDDADSTLTRGESLC
>Amanita_phalloides_UNK_183
MSDMNVARLPISDPTAYPCVGGDIQAVLRRGESLC
>Amanita_phalloides_UNK_184
MSDVNATRLPFNLFRFPYPCIGDDSASVLGLGESLC
>Amanita_phalloides_UNK_185
MSDINITRLPFFPIVFSPPCIGDDTASIIKQGKNLC
>Amanita_phalloides_amanitin_186
MSDINATRLPIWGIGCDPCVGDEVTALLTRGEALC
>Amanita_phalloides_amanitin_187
MSDINATCLPIWGIGCNPCVGDEVAALLTRGEALC
>Amanita_phalloides_amanitin_188
MSDINATRLPIWGIGCDPCIGDDVTALLTRGEALC
>Amanita_phalloides_UNK_189
MSDMNTTRLPLIQRPFAPCVSDDVNSALTRGESLC
>Amanita_phalloides_UNK_190
MSDINTACLPVQKPWSRPCVGDDIEMILERGEDLC
>Amanita_phalloides_UNK_191
MSDIKSTRLPLGRPESLPCVGDDIEMILERGHKLC
>Amanita_phalloides_UNK_192
MSDINTARLPIRLPPLFLPPCLGDDIEILTQGESLC
>Amanita_phalloides_UNK_193
MSDINTARLPLRLPPFMIPPCVGDDIEMVLTRGENLC
>Amanita_phalloides_UNK_194
MSDINAARLPFIFPPFIIPPCVSDDIEMVLTRGENLC
>Amanita_phalloides_UNK_195
MSDINTARLPFFFPPFFIPPCVSDDIEMVLTRGENLC
>Amanita_phalloides_UNK_196
MSEINTARLPHFASFIPPCIGDDIEMVLKRGESLC
>Amanita_phalloides_UNK_197
MSDTNTACLPIFLAFPIPPCVGDDIEMVLRRGESLC
>Amanita_phalloides_UNK_198
MSDTNDARLPLFFWFWFLWPSVSDDIDSVLNRGEDLC
>Amanita_phalloides_Cycloamanide E_199
MSDINAARLPSFFFPVPCISDDIEMVLTRGESLC
>Amanita_phalloides_phalloidin_200
MSDINTTCLPAWLATCPCTGDDVNPTLTCGESLC
>Amanita_phalloides_Cycloamanide B_201
MSDINAARLPSFFFPIPCISDDIEMVLTRGESLC
>Amanita_phalloides_UNK_202
MSDINITRLPIFWFIYFPCVGDNVDNTLTRGESLC
>Amanita_phalloides_UNK_203
MSDVNTIRIPGPVFFAYVGDEVDNVLRSGESLS
>Amanita_phalloides_UNK_204
MSNINVTRLLFMPLAPLRGDDATSIVKRGEDLC
>Amanita_phalloides_UNK_205
MSDINVTRLPTIYYLYFIPCVGDDTANIAKQGEVLC
>Amanita_phalloides_phalloidin_206
MSDINASRLPAWLATCPCVGDDVNPTLSRGESLC
>Amanita_exitialis_UNK_207
MTDINDTRLPFIWLLWIWLPSVGDDNNILNRGEDLC*
>Amanita_exitialis_UNK_208
MSDINATRLPLFFPPDFRPPCVGDADNFTLTRGENLC*
>Amanita_exitialis_UNK_209
MSDVNATRLPFNFFRFPYPCIGDDSGSALRLGESLC*
>Amanita_exitialis_UNK_210
MSDINTARLPIPVPPFFIPFVGDDIDVVLRRGENLC*
>Amanita_exitialis_UNK_211
MSDINVTRLPVFIFFFIPPCVGDGTADIVRKGENLC*
>Amanita_exitialis_UNK_212
MSDINTARLPVFSLPVFFPFVSDDIQAVLTRGESLC*
>Amanita_exitialis_UNK_213
MSDINTTRLPFVFVASPPCVGDDIAMVLTRGENLC*
>Amanita_exitialis_UNK_214
MSDINPTRLPIFWFIYFPCVSDVDSTLTLCISLS*
>Amanita_exitialis_UNK_215
MSDINTARLPIIWIIGNPCVSDDVERILTRGESLC*
>Amanita_exitialis_UNK_216
MSDINATRLPIIWAPVVPCISDDNDSTLTRGQSLC*
>Amanita_exitialis_UNK_217
MSDINATRLPIGRPQLLPCVGGDVNYILISGENLC*
>Amanita_exitialis_amanitin_218
MSDINATRLPIWGIGCDPCVGDDVTALLTRGEALC*
>Amanita_exitialis_amanitin_219
MSDINATRLPIWGIGCNPCVGDDVTSVLTRGEALC*
>Amanita_exitialis_UNK_220
MSDINVIRLPSMLTILPPCVSDDASNTLTRGENLC*
>Amanita_exitialis_phallotoxin_221
MSDINATRLPAWLTDCPCVGDDVNRLLTRGESLC*
>Amanita_exitialis_phallacidin_222
MSDINATRLPAWLVDCPCVGDDVNRLLTRGESLC*
>Amanita_exitialis_UNK_223
MSDINLTRLPGIIAIIPCVGDDVNSTLTRGQSLC*
>Amanita_exitialis_UNK_224
MSDINATRLPVWIGYSPCVGDDCIALLTRGEGLC*
>Amanita_exitialis_UNK_225
MSDINATRLPGFLFWAYVGDDVDYILTRGESLA*
>Amanita_fuliginea_UNK_226
MSDINATRLPIIIVLGLIIPLCVSDIEMILTRGESLC*
>Amanita_fuliginea_UNK_227
MSDLNASRLPILSVLGLPVPHVGEETNSTLARGESLC*
>Amanita_fuliginea_UNK_228
MSDINSARLPLFFPPIFIPPCVSDDVQVVLTRGENLC*
>Amanita_fuliginea_UNK_229
MSDINAARLPFFPFVFIPPCIGDDATSIVRQAENLC*
>Amanita_fuliginea_UNK_230
MSDINTIRIPFPWTGPFVPCVSDDVGSVLMRGESLS*
>Amanita_fuliginea_UNK_231
MSDTNATRLPIWFIQLQIPCAGDDVNSSLTRGESLC*
>Amanita_fuliginea_UNK_232
MSDINVTRLPVLVFIFFPPYISDDAVNILKQGENLC*
>Amanita_fuliginea_UNK_233
MFDINGSRLPAFRLIPPPCVGDDVDSTLTSGESLC*
>Amanita_fuliginea_UNK_234
MSDINATRLPGILIVFPPCVGDDVNSTLTRGESLC*
>Amanita_fuliginea_UNK_235
MSDINATRLPHLFTWIPPCISDDSTLTRGESFC*
>Amanita_fuliginea_UNK_236
MFDINSSRLPHLYPNSRPCVCDDACSTLTSAESLC*
>Amanita_fuliginea_UNK_237
MSDINATRLPIFWFIYFPCVGDDVDNTLTRGESLS*
>Amanita_fuliginea_UNK_238
MSDINATRLPIWGIGCDPCVGDDVAALITRGEALC*
>Amanita_fuliginea_UNK_239
MSCINATRLPLPSRPVFPFVSDAIEVVLGRGEDLC*
>Amanita_fuliginea_UNK_240
MSDINSLRLPVVNSRFNPCVGDDVSPTLTRGEGLC*
>Amanita_fuliginea_UNK_241
MSDINASRLPAWLATCPCIGDDVNPTITRGESLC*
>Amanita_fuliginea_UNK_242
MSDINATRLPAWLVDCPCVGDDVNRLLARGENLC*
>Amanita_fuliginea_UNK_243
MSDINATRLPAWLVTCPCVGDDINRLLTRGENLC*
>Amanita_molliuscula_UNK_244
MSDINTARLPYFLPPIFSPPCVSDDIEMVLTRGENLC*
>Amanita_molliuscula_UNK_245
MTDINATRLPILFGFFLLPCVDGVDNTLHSGENLC*
>Amanita_molliuscula_UNK_246
MSNINASRLPIWAAFFRFPCVGDEVDGILRSGESLC*
>Amanita_molliuscula_UNK_247
MSDINATRLAIWGIGCDPCVGDDVTALLTRGEALC*
>Amanita_molliuscula_UNK_248
MSDINASRLPRLLVPRYPCIDEDAEGATYLC*
>Amanita_molliuscula_UNK_249
MSNINAIRLPGFFAVVPYLATSITFSLLGRGESLC*
>Amanita_molliuscula_UNK_250
MTDINATRLPWIFFFPPCVDDVDNTLHSGENLC*
>Amanita_molliuscula_UNK_251
MSNINALRLPGFGFIPYASGDVDYTLTRGESLS*
>Amanita_molliuscula_UNK_252
MSDINATRFPGKVNPPYVGDDVDDIIIRGEKLC*
>Amanita_pallidorosea_UNK_253
MADINAARLPFHGLFPFLPPPFVDDDATSTLTRGESLC*
>Amanita_pallidorosea_UNK_254
MADINASRLPLNILPFHLPPCVSDDATSTLTRGESLC*
>Amanita_pallidorosea_UNK_255
MSDINATRLPNWHAGPTRPPCVADDVSLTLTRGESLC*
>Amanita_pallidorosea_UNK_256
MSDINTARLPVFFMPPFIPPCVSDDIQMVLTRGENLC*
>Amanita_pallidorosea_UNK_257
MSDINTARLPEFIVFGIFPCVGDDIQTVLTRGEDLC*
>Amanita_pallidorosea_UNK_258
MSDINASRLPFFPEVGFFPCVGDDTNPILTRGGSLS*
>Amanita_pallidorosea_UNK_259
MSDLNATRLPFNLFRFPYPCIGDDSGSVLTLGEGLC*
>Amanita_pallidorosea_UNK_260
MSDINTIRVPFPWTGPFVPCVGDDVGSVLTHGESLS*
>Amanita_pallidorosea_UNK_261
MSDINATRLPHPFPLGLQPCAGDVDNLTLFRGEGLC*
>Amanita_pallidorosea_UNK_262
MSDINATRLPDPRRLLIPGSSDDVDSALTRGESLC*
>Amanita_pallidorosea_UNK_263
MSDINTTRLPHFFNLMPPCVGDDIETVLTRGESLC*
>Amanita_pallidorosea_UNK_264
MSDINATRLPHQHHPFVPGGSDDVGSTLTRGESLC*
>Amanita_pallidorosea_UNK_265
MSDMNVVRLPISDPTAYPCVGDDIQAVLGRGESLC*
>Amanita_pallidorosea_UNK_266
MSDINATRLPIWGIGCDPCVGDDVTAVLTRGEALC*
>Amanita_pallidorosea_UNK_267
MSDINATRLPIWGIGCNPCVGDEVAALLTRGEALC*
>Amanita_pallidorosea_UNK_268
MSDINATRLPIWGIGCNPCVGDEVTALITRGEALC*
>Amanita_pallidorosea_UNK_269
MSDINATRLPLGRPESLPCVGDDVNYILVSGGNLS*
>Amanita_pallidorosea_UNK_270
MSDINAARLPLVYMILFPSVGDDIDVVLGRGENLC*
>Amanita_pallidorosea_UNK_271
MSDVNATRLPMAFPEFLACVGDDVNHTLTRGERLC*
>Amanita_pallidorosea_UNK_272
MSDINTARLPMHILAPPPCVSDDIEMVLTRGESLC*
>Amanita_pallidorosea_UNK_273
MSDINAARLPNLFVWIPPCISDDINSTLTRGESLC*
>Amanita_pallidorosea_UNK_274
MSDINTTRLPYMWDHHLPCASDDIQMVFTRGENLC*
>Amanita_pallidorosea_phalloidin_275
MSDINASRLPAWLATCPCAGDDVNPTLTRGESLC*
>Amanita_pallidorosea_phallotoxin_276
MSDINATRLPAWLMTCPCVGDDVNPTLTRGESLC*
>Amanita_pallidorosea_phallacidin_277
MSDVNATRLPAWLVDCPCVGDDINRLLTRGENLC*
>Amanita_rimosa_UNK_278
MSDINTSRLPFIPLGIITILPCVSDDVNTTITRGESLC*
>Amanita_rimosa_UNK_279
MTDINDTRLPFVWILWLWLACVGDDTSILNRGEDLC*
>Amanita_rimosa_UNK_280
MSDINATRLPIIIVLGLIIPLCVSDIEMILTRGESLC*
>Amanita_rimosa_UNK_281
MSDVNTTRLPFNFFRFPYPCICDDSEKVLELGENLC*
>Amanita_rimosa_UNK_282
MSDINATRLPHPFPLGLQPCAGDVDNFTVSCHSLC*
>Amanita_rimosa_UNK_283
MLDINATRFPLGRPTHLPCVGDDVNYILIGNGENLC*
>Amanita_rimosa_UNK_284
MSDINASCLPLILVANGMAYVSDDVSPTLTRGENLC*
>Amanita_rimosa_UNK_285
MPDINVTRLPLLIIVLLTPCISDDNNILNRGKDLC*
>Amanita_rimosa_UNK_286
MSDIHAARLPFPTRPVFPSAGDDMIEVVLGRGEDLC*
>Amanita_rimosa_UNK_287
MSDNNAARLPFYFYLGIPSDDAHPILTRGESLC*
>Amanita_rimosa_UNK_288
MSDINIARLPIFWFIYFPCVGDDVDNTLSRGESLS*
>Amanita_rimosa_UNK_289
MSDINASRLPILKKPWAPSVCDDVNSTLTRGEGLC*
>Amanita_rimosa_UNK_290
MSDINVARLPISDPTAYPCVGDDIQAVVKRGESLC*
>Amanita_rimosa_amanitin_291
MSDINATRLPIWGIGCDPCVGDDVAALTTRGEALC*
>Amanita_rimosa_amanitin_292
MSDINSTRLPIWGIGCNPSVGDEVTALLTRGEALC*
>Amanita_rimosa_UNK_293
MSDINATRLPAWDSKHPCVGDDVSRLLTRGESLC*
>Amanita_rimosa_phallotoxin_294
MSDINATRVPAWLAECPCVGDDISHLLTRGENLC*
>Amanita_rimosa_phallacidin_295
MSDINATRVPAWLVDCPCVGDDISRLLTRGENLC*
>Amanita_subpallidorosea_UNK_296
MTDVNDTRLPFIWLIWLWLPSVGDDINILNGGEDLC*
>Amanita_subpallidorosea_UNK_297
MTDINYARLPITLFLFFFIPCLSDDDNILNRGKDLC*
>Amanita_subpallidorosea_UNK_298
MSDINTARLPYFLPPIFSPPCVSDDIEMVLTRGENLC*
>Amanita_subpallidorosea_UNK_299
MSDINATRLPHPFPLGLQPCAGDVDNFTLTKGEDLC*
>Amanita_subpallidorosea_UNK_300
MSDINATRLPGILIVWPPCVGDDVNFTLTRGESLC*
>Amanita_subpallidorosea_UNK_301
MSDINTTRLPIAFPEFIARVGDDIHRTLTRGESLC*
>Amanita_subpallidorosea_UNK_302
MSDINVTRLPIFWFIYFPCVGDDVDNTLTRGESLS*
>Amanita_subpallidorosea_UNK_303
MSDINAIRLPIGRPENKPCVGGDVNYILISGEKLC*
>Amanita_subpallidorosea_UNK_304
MSDINATRLPIVFLEFYSCVGDDVNSTLTRGESLC*
>Amanita_subpallidorosea_amanitin_305
MSDINATRLPIWGIGCDPCVGDDVAAFLTRGEALC*
>Amanita_subpallidorosea_amanitin_306
MSDINATRLPIWGIGCNPSVGDEVTALLTRGEALC*
>Amanita_subpallidorosea_UNK_307
MSDINASRLPVIGLFGLPYVSDDVQPILTRGDSLC*
>Amanita_subpallidorosea_UNK_308
MSDINASRLPVIPFLLPPCVSDDVNFTLTRGESLC*
>Amanita_subpallidorosea_UNK_309
MSDINATRLPYFRPAPPPCVSDDINPILTCGESLC*
>Amanita_subpallidorosea_phallotoxin_310
MSDINAARLPAWITDCPCVGDDINRILTRGENIC*
>Amanita_subpallidorosea_phalloidin_311
MSDINASRFPAWLATCPCVGDDVNPTIARGESLC*
>Amanita_subpallidorosea_phallotoxin_312
MSDINATRLPAWLVTCPCVGDDVNFTLTRGESLC*
>Amanita_subpallidorosea_phallotoxin_313
MSDINATRLPAWLVTCPCVGDDVNPTITRGESLC*
>Amanita_subpallidorosea_UNK_314
MSDINTIRIPGPFGFAYVGDEVENLLKRGESLS*
>Lepiota_venenata_amanitin_315
MDANATRLPIWGIGCNPWTPESVNDTLTKDLS*
>Lepiota_venenata_amanitin_316
MDANSTRLPIWGIGCNPWAPESVNDTLTRGKDLC*
