# Supplementary material for: Pangenomics of the death cap mushroom Amanita phalloides, and of Agaricales, reveals dynamic evolution of toxin genes in an invasive range
Source: ISME J. 2023 May 23;17(8):1236–46. doi: 10.1038/s41396-023-01432-x (PMC10356791; doi:10.1038/s41396-023-01432-x)
Supplement: Supplementary file 6 — Scripts and example input [file 41396_2023_1432_MOESM6_ESM.gz › ./example_input/MSDIN_genes_all_lib.txt]

Species	Sequence	Toxin	Leader	Core	Follower	Source
Amanita bisporigera	MSDINVTRLPGFVPILFPCVGDDVNTALT	UNK	MSDINVTRLP	GFVPILFP	CVGDDVNTALT	Hallen 2007
Amanita bisporigera	MSDINTARLPFYQFPDFKYPCVGDDIEMVLARGER	UNK	MSDINTARLP	FYQFPDFKYP	CVGDDIEMVLARGER	Hallen 2007
Amanita bisporigera	MSDINTARLPFFQPPEFRPPCVGDDIEMVLTRG	UNK	MSDINTARLP	FFQPPEFRPP	CVGDDIEMVLTRG	Hallen 2007
Amanita bisporigera	MSDINTARLPLFLPPVRMPPCVGDDIEMVLTRGER	UNK	MSDINTARLP	LFLPPVRMPP	CVGDDIEMVLTRGER	Hallen 2007
Amanita bisporigera	MSDINTARLPLFLPPVRLPPCVGDDIEMVLTR	UNK	MSDINTARLP	LFLPPVRLPP	CVGDDIEMVLTR	Hallen 2007
Amanita bisporigera	MSDINTARLPYVVFMSFIPPCVNDDIQVVLTRGEE	UNK	MSDINTARLP	YVVFMSFIPP	CVNDDIQVVLTRGEE	Hallen 2007
Amanita bisporigera	MSDINTARLPCIGFLGIPSVGDDIEMVLRH	UNK	MSDINTARLP	CIGFLGIP	SVGDDIEMVLRH	Hallen 2007
Amanita bisporigera	MSDINTARLPLSSPMLLPCVGDDILMV	UNK	MSDINTARLP	LSSPMLLP	CVGDDILMV	Hallen 2007
Amanita bisporigera	MSDINAIRAPILMLAILPCVGDDIEVLRRGEG	UNK	MSDINAIRAP	ILMLAILP	CVGDDIEVLRRGEG	Hallen 2007
Amanita bisporigera	MSDINGTRLPIPGLIPLGIPCVSDDVNPTLTRGER	UNK	MSDINGTRLP	IPGLIPLGIP	CVSDDVNPTLTRGER	Hallen 2007
Amanita bisporigera	MSDINATRLPGAYPPVPMPCVGDADNFTLTRGEK	UNK	MSDINATRLP	GAYPPVPMP	CVGDADNFTLTRGEK	Hallen 2007
Amanita bisporigera	MSDINATRLPGMEPPSPMPCVGDADNFTLTRGN	UNK	MSDINATRLP	GMEPPSPMP	CVGDADNFTLTRGN	Hallen 2007
Amanita bisporigera	MSDINATRLPHPFPLGLQPCAGDVDNLTLTKGEG	UNK	MSDINATRLP	HPFPLGLQP	CAGDVDNLTLTKGEG	Hallen 2007
Amanita phalloides	MSDINATRLPIWGIGCDPCIGDDVTILLTRGE	_-amanitin	MSDINATRLP	IWGIGCDP	CIGDDVTILLTRGE	Hallen 2007
Amanita phalloides	MSDINATRLPAWLATCPCAGDDVNPLLTRGE	phalloidin	MSDINATRLP	AWLATCP	CAGDDVNPLLTRGE	Hallen 2007
Amanita phalloides	MSDINATRLPFNILPFMLPPCVSDDVNILLTRGE	UNK	MSDINATRLP	FNILPFMLPP	CVSDDVNILLTRGE	Hallen 2007
Amanita phalloides	MSDINATRLPIIGILLPPCIGDDVTLLLTRGE	UNK	MSDINATRLP	IIGILLPP	CIGDDVTLLLTRGE	Hallen 2007
Amanita exitialis	MSDINATRLPIWGIGCNPCVGDDVTSVLTRGEALC	_-amanitin	MSDINATRLP	IWGIGCNP	CVGDDVTSVLTRGEALC	He 2019
Amanita exitialis	MSDINATRLPIWGIGCDPCVGDDVTALLTRGEALC	_-amanitin	MSDINATRLP	IWGIGCDP	CVGDDVTALLTRGEALC	He 2019
Amanita fuliginea	MSDINATRLPIWGIGCNPSVGDEVTALLTSGEALC	_-amanitin	MSDINATRLP	IWGIGCNP	SVGDEVTALLTSGEALC	He 2019
Amanita fuliginea	MSDINATRLPIWGIGCDPCVGEDVAALITRGEALC	_-amanitin	MSDINATRLP	IWGIGCDP	CVGEDVAALITRGEALC	He 2019
Amanita pallidorosea	MSDINATRLPIWGIGCNPCVGDEVAALLTRGEALC	_-amanitin	MSDINATRLP	IWGIGCNP	CVGDEVAALLTRGEALC	He 2019
Amanita pallidorosea	MSDINATRLPIWGIGCDPCVGDDVTAVLTCGEALC	_-amanitin	MSDINATRLP	IWGIGCDP	CVGDDVTAVLTCGEALC	He 2019
Amanita rimosa	MSDINATRLPIWGIGCNPSVGDEVTALLASGEALC	_-amanitin	MSDINATRLP	IWGIGCNP	SVGDEVTALLASGEALC	He 2019
Amanita rimosa	MSDINATRLPIWGIGCNPSVGDEVTALLTRGEALC	_-amanitin	MSDINATRLP	IWGIGCNP	SVGDEVTALLTRGEALC	He 2019
Amanita rimosa	MSDINATRLPIWGIGCDPCVGDDVAALTTRGEALC	_-amanitin	MSDINATRLP	IWGIGCDP	CVGDDVAALTTRGEALC	He 2019
Amanita rimosa	MSDINATRLPIWGIGCDPCVGDDVAALATRGEALC	_-amanitin	MSDINATRLP	IWGIGCDP	CVGDDVAALATRGEALC	He 2019
Amanita subfuliginea	MSDINATRLPIWGIGCNPCVGDEVAALLTRGEALC	_-amanitin	MSDINATRLP	IWGIGCNP	CVGDEVAALLTRGEALC	He 2019
Amanita subfuliginea	MSDINATRLPIWGIGCDPCVSDDVAALLTRGEALC	_-amanitin	MSDINATRLP	IWGIGCDP	CVSDDVAALLTRGEALC	He 2019
Amanita subjunquillea	MSDINATRLPIWGIGCNPCVGDEVAALLTRGEALC	_-amanitin	MSDINATRLP	IWGIGCNP	CVGDEVAALLTRGEALC	He 2019
Amanita subjunquillea	MSDINATRLPIWGIGCDPCVGDEVTALLTRGEALC	_-amanitin	MSDINATRLP	IWGIGCDP	CVGDEVTALLTRGEALC	He 2019
Amanita subjunquillea	MSDINATRLPIWGIGCDPCIGDDVTALLTRGEALC	_-amanitin	MSDINATRLP	IWGIGCDP	CIGDDVTALLTRGEALC	He 2019
Amanita subpallidorosea	MSDINATRLPIWGIGCNPSVGDEVTALLTRGEALC	_-amanitin	MSDINATRLP	IWGIGCNP	SVGDEVTALLTRGEALC	He 2019
Amanita subpallidorosea	MSDINATRLPIWGIGCNPSVGDEVTALLTRGEALC	_-amanitin	MSDINATRLP	IWGIGCNP	SVGDEVTALLTRGEALC	He 2019
Amanita subpallidorosea	MSDINATRLPIWGIGCDPCVGDDVAAFLTRGEALC	_-amanitin	MSDINATRLP	IWGIGCDP	CVGDDVAAFLTRGEALC	He 2019
Galerina marginata	MFDTNATRLPIWGIGCNPWTAEHVDQTLASGNDIC	_-amanitin	MFDTNATRLP	IWGIGCNP	WTAEHVDQTLASGNDIC	He 2019
Galerina sulciceps	MFDTNATRLPIWGIGCNPWTAEHVDQTLASGNDIC	_-amanitin	MFDTNATRLP	IWGIGCNP	WTAEHVDQTLASGNDIC	He 2019
Amanita fuligineoides	MSDINGTRLPAWLVDCPCVGDDVNFILTRGQNLC	phallacidin	MSDINGTRLP	AWLVDCP	CVGDDVNFILTRGQNLC	He 20 20
Amanita fuligineoides	MSDINATRLPAWLATCPCVGDDVHPTLTRGESLC	phalloidin	MSDINATRLP	AWLATCP	CVGDDVHPTLTRGESLC	He 20 20
Amanita fuligineoides	MSDINATRLPAWLALCPCVGDDVNPTLTRGETIC	UNK	MSDINATRLP	AWLALCP	CVGDDVNPTLTRGETIC	He 20 20
Amanita fuligineoides	MSDINANRLPFVPFSFIPCIGDDAAASILRSCESIC	UNK	MSDINANRLP	FVPFSFIP	CIGDDAAASILRSCESIC	He 20 20
Amanita fuligineoides	MSDINTARLPMHILAPPPCVSDDIEMVLTRGESLC	UNK	MSDINTARLP	MHILAPPP	CVSDDIEMVLTRGESLC	He 20 20
Amanita fuligineoides	MSDVNVTRTPFNFFRFPYPCIGDECGSVLTRGESLC	UNK	MSDVNVTRTP	FNFFRFPYP	CIGDECGSVLTRGESLC	He 20 20
Amanita fuligineoides	MSDINTARLPFVIIPPFIFPCVSDDIEMVLTRGEGLC	UNK	MSDINTARLP	FVIIPPFIFP	CVSDDIEMVLTRGEGLC	He 20 20
Amanita fuligineoides	MSDTNATRLPVWIGYSPCVGDDAVALLNRGEGLC	UNK	MSDTNATRLP	VWIGYSP	CVGDDAVALLNRGEGLC	He 20 20
Amanita fuligineoides	MSDMNTARLPGWFLYVCVGDDTEFILKRGENLC	UNK	MSDMNTARLP	GWFLYV	CVGDDTEFILKRGENLC	He 20 20
Amanita fuligineoides	MSDVNATRLPACLVFCPCVGDDVSPILTRGESLC	UNK	MSDVNATRLP	ACLVFCP	CVGDDVSPILTRGESLC	He 20 20
Amanita fuligineoides	MSDTNATRLPVWFGYTPCVGDDAVALLTRGEGLC	UNK	MSDTNATRLP	VWFGYTP	CVGDDAVALLTRGEGLC	He 20 20
Amanita fuligineoides	MSDINAARLPLIYMILFPSVGDDIDVVLGRGENLC	UNK	MSDINAARLP	LIYMILFP	SVGDDIDVVLGRGENLC	He 20 20
Amanita fuligineoides	MSDINANRLPLVSIGSIPCVGDDAAANILRSCESIC	UNK	MSDINANRLP	LVSIGSIP	CVGDDAAANILRSCESIC	He 20 20
Amanita fuligineoides	MSDINATRLPVLKKPFAPCVDDDPVGLLTRGEGLC	UNK	MSDINATRLP	VLKKPFAP	CVDDDPVGLLTRGEGLC	He 20 20
Amanita fuligineoides	MSDINATRLPILIFIPPPCVSDEVDSVLRRGESLC	UNK	MSDINATRLP	ILIFIPPP	CVSDEVDSVLRRGESLC	He 20 20
Amanita fuligineoides	MSDINTARLPLIIIPPFIPPCVSDDIEMVLTRGEGLC	UNK	MSDINTARLP	LIIIPPFIPP	CVSDDIEMVLTRGEGLC	He 20 20
Amanita fuligineoides	MSDINTTRLPYMWDHHLPCASDDIQMVFTRGENLC	UNK	MSDINTTRLP	YMWDHHLP	CASDDIQMVFTRGENLC	He 20 20
Amanita fuligineoides	MSDINTIRVPFPWTGPFVPCVGDDVGSVLTHGESLS	UNK	MSDINTIRVP	FPWTGPFVP	CVGDDVGSVLTHGESLS	He 20 20
Amanita fuligineoides	MSDINATRLPDLRRRILPSVGDDGDLLTRGECLC	UNK	MSDINATRLP	DLRRRILP	SVGDDGDLLTRGECLC	He 20 20
Amanita fuligineoides	MSDINTARLPIVFIPPFSPYVCDGTDLTLKRGESLC	UNK	MSDINTARLP	IVFIPPFSP	YVCDGTDLTLKRGESLC	He 20 20
Amanita fuligineoides	MSDINVTRLPFFIPFAPPCIGDDFNYTLTRGESLC	UNK	MSDINVTRLP	FFIPFAPP	CIGDDFNYTLTRGESLC	He 20 20
Amanita fuligineoides	MSDINVARIPYFCRPCRRPMCDDDALLTRGEGLC	UNK	MSDINVARIP	YFCRPCRRP	MCDDDALLTRGEGLC	He 20 20
Amanita fuligineoides	MPDLNATRLPIFFFIYFPCVGDDVDNTLTRGESLS	UNK	MPDLNATRLP	IFFFIYFP	CVGDDVDNTLTRGESLS	He 20 20
Amanita fuligineoides	MSDINTARLPFDFIPSSLPPCVSDDIQMVLTRGEGLC	UNK	MSDINTARLP	FDFIPSSLPP	CVSDDIQMVLTRGEGLC	He 20 20
Amanita fuligineoides	MSDINANRLPIFLEPILPCVAGDLESVLRSGESLC	UNK	MSDINANRLP	IFLEPILP	CVAGDLESVLRSGESLC	He 20 20
Amanita fuligineoides	MSDINTARLPILSPPLFIFPYVGDGTDFVLTRGEKLC	UNK	MSDINTARLP	ILSPPLFIFP	YVGDGTDFVLTRGEKLC	He 20 20
Amanita fuligineoides	MSDMNAARLPIGRPESLPCVASDVNYILTSSENLC	UNK	MSDMNAARLP	IGRPESLP	CVASDVNYILTSSENLC	He 20 20
Amanita fuligineoides	MSDINTARLPIPRPPVFRPPYVGDGTDLTLNCGENLC	UNK	MSDINTARLP	IPRPPVFRPP	YVGDGTDLTLNCGENLC	He 20 20
Amanita fuligineoides	MSDINATRLPIWGIGCNPCVGDEVAALLTRGEALC	_-amanitin	MSDINATRLP	IWGIGCNP	CVGDEVAALLTRGEALC	He 20 20
Amanita fuligineoides	MSDINATRLPIWGIGCDPCVGDEVTALLTRGEALC	_-amanitin	MSDINATRLP	IWGIGCDP	CVGDEVTALLTRGEALC	He 20 20
Lepiota venenata	MDANATRLPIWGIGCNPWTPESVNDTLTKDLS	_-amanitin	MDANATRLP	IWGIGCNP	WTPESVNDTLTKDLS	Luli 2019
Amanita bisporigera	MSDINATRLPAWLVDCP-CVGDDVNRLLTRGESLC	UNK	MSDINATRLP	AWLVDCP-	CVGDDVNRLLTRGESLC	Luo 2018
Amanita bisporigera	MSDINATRLPAWLVDCP-CVGDDVNRLLTRGESLC	UNK	MSDINATRLP	AWLVDCP-	CVGDDVNRLLTRGESLC	Luo 2018
Amanita bisporigera	MSDINATRLPIWGIGCNPCVGDDVTTLLTRGEALC	UNK	MSDINATRLP	IWGIGCNP	CVGDDVTTLLTRGEALC	Luo 2018
Amanita bisporigera	MSDINATRLPIWGIGCNPCVGDDVTTLLTRGEALC	UNK	MSDINATRLP	IWGIGCNP	CVGDDVTTLLTRGEALC	Luo 2018
Amanita exitialis	MSDINATRLPIWGIGCNPCVGDDVTSVLTRGEALC	UNK	MSDINATRLP	IWGIGCNP	CVGDDVTSVLTRGEALC	Luo 2018
Amanita exitialis	MSDINATRLPAWLVDCP-CVGDDVNRLLTRGESLC	UNK	MSDINATRLP	AWLVDCP-	CVGDDVNRLLTRGESLC	Luo 2018
Amanita fuliginea	MSDINATRLPIWGIGCNPCVGDDVTSVLTRGEA--	UNK	MSDINATRLP	IWGIGCNP	CVGDDVTSVLTRGEA--	Luo 2018
Amanita fuliginea	MSDINATRLPIWGIGCDPCVGDDVTALLTRGEA--	UNK	MSDINATRLP	IWGIGCDP	CVGDDVTALLTRGEA--	Luo 2018
Amanita fuligineoides	MSDINATRLPIWGIGCNPCVGDEVTALLTRGEA--	UNK	MSDINATRLP	IWGIGCNP	CVGDEVTALLTRGEA--	Luo 2018
Amanita fuligineoides	MSDINATRLPIWGIGCDPCVGDEVTALLTRGEA--	UNK	MSDINATRLP	IWGIGCDP	CVGDEVTALLTRGEA--	Luo 2018
Amanita pallidorosea	MSDINATRLPIWGIGCNPCVGDDVTALLTRGEALC	_-amanitin	MSDINATRLP	IWGIGCNP	CVGDDVTALLTRGEALC	Luo 2018
Amanita pallidorosea	MSDINATRLPIWGIGCNPCVGDDVTALLTRGEALC	_-amanitin	MSDINATRLP	IWGIGCNP	CVGDDVTALLTRGEALC	Luo 2018
Amanita pallidorosea	MSDINATRLPIWGIGCDPCVGDDVTALLTRGEALC	_-amanitin	MSDINATRLP	IWGIGCDP	CVGDDVTALLTRGEALC	Luo 2018
Amanita pallidorosea	MSDVNATRLPAWLVDCPCVGDDVTALLTRGEALC	phallacidin	MSDVNATRLP	AWLVDCP	CVGDDVTALLTRGEALC	Luo 2018
Amanita pallidorosea	MSDINASRLPAWLATCPCAGDDVTALLTRGEALC	phalloidin	MSDINASRLP	AWLATCP	CAGDDVTALLTRGEALC	Luo 2018
Amanita pallidorosea	MSDVNATRLPMAFPEFLACVGDDVTALLTRGEALC	UNK	MSDVNATRLP	MAFPEFLA	CVGDDVTALLTRGEALC	Luo 2018
Amanita pallidorosea	MSDINATRLPAWLMTCPCVGDDVTALLTRGEALC	UNK	MSDINATRLP	AWLMTCP	CVGDDVTALLTRGEALC	Luo 2018
Amanita pallidorosea	MSDINASRLPFFPEVGFFPCVGDDVTALLTRGEALC	UNK	MSDINASRLP	FFPEVGFFP	CVGDDVTALLTRGEALC	Luo 2018
Amanita pallidorosea	MSDINAIRAPLPIFSLNPCVGDDVTALLTRGEALC	UNK	MSDINAIRAP	LPIFSLNP	CVGDDVTALLTRGEALC	Luo 2018
Amanita pallidorosea	MSDINATRLPNWHAGPTRPPCVADDVTALLTRGEALC	UNK	MSDINATRLP	NWHAGPTRPP	CVADDVTALLTRGEALC	Luo 2018
Amanita pallidorosea	MSDINAARLPNLFVWIPPCISDDVTALLTRGEALC	UNK	MSDINAARLP	NLFVWIPP	CISDDVTALLTRGEALC	Luo 2018
Amanita pallidorosea	MADINASRLPLNILPFHLPPCVSDDVTALLTRGEALC	UNK	MADINASRLP	LNILPFHLPP	CVSDDVTALLTRGEALC	Luo 2018
Amanita pallidorosea	MSDINATRLPLGRPESLPCVGDDVTALLTRGEALC	UNK	MSDINATRLP	LGRPESLP	CVGDDVTALLTRGEALC	Luo 2018
Amanita pallidorosea	MSDINATRLPHPFPLGLQPCAGDDVTALLTRGEALC	UNK	MSDINATRLP	HPFPLGLQP	CAGDDVTALLTRGEALC	Luo 2018
Amanita pallidorosea	MSDINATRLPHPFPLGLQPCAGDDVTALLTRGEALC	UNK	MSDINATRLP	HPFPLGLQP	CAGDDVTALLTRGEALC	Luo 2018
Amanita pallidorosea	MSDMNVVRLPISDPTAYPCVGDDVTALLTRGEALC	UNK	MSDMNVVRLP	ISDPTAYP	CVGDDVTALLTRGEALC	Luo 2018
Amanita pallidorosea	MSDINVIRLPIF*FIYFPCVGDNVTALLTRGEALC	UNK	MSDINVIRLP	IF*FIYFP	CVGDNVTALLTRGEALC	Luo 2018
Amanita pallidorosea	MSDINTARLPMHILAPPPCVSDDVTALLTRGEALC	UNK	MSDINTARLP	MHILAPPP	CVSDDVTALLTRGEALC	Luo 2018
Amanita pallidorosea	MSDMNVVRLPISDPTAYPCVGDDVTALLTRGEALC	UNK	MSDMNVVRLP	ISDPTAYP	CVGDDVTALLTRGEALC	Luo 2018
Amanita pallidorosea	MSDTNATRLPSIFIVYPPCVSDDVTALLTRGEALC	UNK	MSDTNATRLP	SIFIVYPP	CVSDDVTALLTRGEALC	Luo 2018
Amanita pallidorosea	MSDINAARLPLVYMILFPSVGDDVTALLTRGEALC	UNK	MSDINAARLP	LVYMILFP	SVGDDVTALLTRGEALC	Luo 2018
Amanita pallidorosea	MSETNAARLPTIHLFSAPSVGDDVTALLTRGEALC	UNK	MSETNAARLP	TIHLFSAP	SVGDDVTALLTRGEALC	Luo 2018
Amanita pallidorosea	MSDINTARLPEFIVFGIFPCVGDDVTALLTRGEALC	UNK	MSDINTARLP	EFIVFGIFP	CVGDDVTALLTRGEALC	Luo 2018
Amanita pallidorosea	MSDINTTRLPYFFNDHPPCASDDVTALLTRGEALC	UNK	MSDINTTRLP	YFFNDHPP	CASDDVTALLTRGEALC	Luo 2018
Amanita pallidorosea	MSDLNATRLPFNLFRFPYPCIGDDVTALLTRGEALC	UNK	MSDLNATRLP	FNLFRFPYP	CIGDDVTALLTRGEALC	Luo 2018
Amanita pallidorosea	MSDINTARLPVFFMPPFIPPCVSDDVTALLTRGEALC	UNK	MSDINTARLP	VFFMPPFIPP	CVSDDVTALLTRGEALC	Luo 2018
Amanita pallidorosea	MSNINTARLPFLVPSFPPCVSDDVTALLTRGEALC	UNK	MSNINTARLP	FLVPSFPP	CVSDDVTALLTRGEALC	Luo 2018
Amanita pallidorosea	MYDINTTRLPHFFNLTPPCVRDDVTALLTRGEALC	UNK	MYDINTTRLP	HFFNLTPP	CVRDDVTALLTRGEALC	Luo 2018
Amanita pallidorosea	MSDINTARLPFVIIPPFIFPCVSDDVTALLTRGEALC	UNK	MSDINTARLP	FVIIPPFIFP	CVSDDVTALLTRGEALC	Luo 2018
Amanita pallidorosea	MSDINATRLPIWGIGCNPCVGDDVTALLTRGEALC	UNK	MSDINATRLP	IWGIGCNP	CVGDDVTALLTRGEALC	Luo 2018
Amanita pallidorosea	MSDINATRLPIWGIGCNPCVGDDVTALLTRGEALC	UNK	MSDINATRLP	IWGIGCNP	CVGDDVTALLTRGEALC	Luo 2018
Amanita pallidorosea	MSDINATRLPIWGIGCDPCVGDDVTALLTRGEALC	UNK	MSDINATRLP	IWGIGCDP	CVGDDVTALLTRGEALC	Luo 2018
Amanita pallidorosea	MSDVNATRLPAWLVDCP-CVGDDVTALLTRGEALC	UNK	MSDVNATRLP	AWLVDCP-	CVGDDVTALLTRGEALC	Luo 2018
Amanita pallidorosea	MSDINASRLPAWLATCP-CAGDDVTALLTRGEALC	UNK	MSDINASRLP	AWLATCP-	CAGDDVTALLTRGEALC	Luo 2018
Amanita rimosa	MSDINATRLPIWGIGCNPSVGDEVTALLASGEA--	UNK	MSDINATRLP	IWGIGCNP	SVGDEVTALLASGEA--	Luo 2018
Amanita rimosa	MSDINATRLPIWGIGCDPCVGDDVAALTTRGEA--	UNK	MSDINATRLP	IWGIGCDP	CVGDDVAALTTRGEA--	Luo 2018
Amanita subjunquillea	MSDINATRLPIWGIGCDPCIGDDVTALLTRGEALC	_-amanitin	MSDINATRLP	IWGIGCDP	CIGDDVTALLTRGEALC	Luo 2018
Amanita subjunquillea	MSDINATRLPAWLVDCPCVGDDVTALLTRGEALC	phallacidin	MSDINATRLP	AWLVDCP	CVGDDVTALLTRGEALC	Luo 2018
Amanita subjunquillea	MSDINATRLPAWLATCPCAGDDVTALLTRGEALC	phalloidin	MSDINATRLP	AWLATCP	CAGDDVTALLTRGEALC	Luo 2018
Amanita subjunquillea	MSDINTARLPHFASFIPPCIGDDVTALLTRGEALC	UNK	MSDINTARLP	HFASFIPP	CIGDDVTALLTRGEALC	Luo 2018
Amanita subjunquillea	MSDINTARLPTFLPPLFVPPCVSDDVTALLTRGEALC	UNK	MSDINTARLP	TFLPPLFVPP	CVSDDVTALLTRGEALC	Luo 2018
Amanita subjunquillea	MSDINATRLPLNILPFMLPPCVGDDVTALLTRGEALC	UNK	MSDINATRLP	LNILPFMLPP	CVGDDVTALLTRGEALC	Luo 2018
Amanita subjunquillea	MSDMNATRLPLIQRPFAPCVSDDVTALLTRGEALC	UNK	MSDMNATRLP	LIQRPFAP	CVSDDVTALLTRGEALC	Luo 2018
Amanita subjunquillea	MSDMNATRLPLIQRPYAPCVSDDVTALLTRGEALC	UNK	MSDMNATRLP	LIQRPYAP	CVSDDVTALLTRGEALC	Luo 2018
Amanita subjunquillea	MFDINITRLPIFWFIYFPCVGDDVTALLTRGEALC	UNK	MFDINITRLP	IFWFIYFP	CVGDDVTALLTRGEALC	Luo 2018
Amanita subjunquillea	MSDINTARLPIGRPESIPCVGDDVTALLTRGEALC	UNK	MSDINTARLP	IGRPESIP	CVGDDVTALLTRGEALC	Luo 2018
Amanita subjunquillea	MSDINTARLPLRLPPFMIPPCVGDDVTALLTRGEALC	UNK	MSDINTARLP	LRLPPFMIP	PCVGDDVTALLTRGEALC	Luo 2018
Amanita subjunquillea	MSDMNVARLPISDPTAYPCVGGDVTALLTRGEALC	UNK	MSDMNVARLP	ISDPTAYP	CVGGDVTALLTRGEALC	Luo 2018
Amanita subjunquillea	MSDINTVCLPLQKPWSRPCVGDDVTALLTRGEALC	UNK	MSDINTVCLP	LQKPWSRP	CVGDDVTALLTRGEALC	Luo 2018
Amanita subjunquillea	MSDVNATRLPFNFFRFPYPCIGDDVTALLTRGEALC	UNK	MSDVNATRLP	FNFFRFPYP	CIGDDVTALLTRGEALC	Luo 2018
Amanita subjunquillea	MSDINATRLPSSVLPRPCVGDDVTALLTRGEALC	UNK	MSDINATRLP	SSVLPRPC	VGDDVTALLTRGEALC	Luo 2018
Amanita subjunquillea	MSDMNVARLPISDPTAYPCVGGDVTALLTRGEALC	UNK	MSDMNVARLP	ISDPTAYP	CVGGDVTALLTRGEALC	Luo 2018
Amanita subjunquillea	MSDINATCLPIWGIGCNPCVGDDVTALLTRGEALC	UNK	MSDINATCLP	IWGIGCNP	CVGDDVTALLTRGEALC	Luo 2018
Amanita subjunquillea	MSDINATRLPIWGIGCDPCVGDDVTALLTRGEALC	UNK	MSDINATRLP	IWGIGCDP	CVGDDVTALLTRGEALC	Luo 2018
Amanita subjunquillea	MSDINATRLPIWGIGCDPCIGDDVTALLTRGEALC	UNK	MSDINATRLP	IWGIGCDP	CIGDDVTALLTRGEALC	Luo 2018
Amanita subjunquillea	MSDINATRLPAWLVDCP-CVGDDVTALLTRGEALC	UNK	MSDINATRLP	AWLVDCP-	CVGDDVTALLTRGEALC	Luo 2018
Amanita subjunquillea	MSDINATRLPAWLATCP-CAGDDVTALLTRGEALC	UNK	MSDINATRLP	AWLATCP-	CAGDDVTALLTRGEALC	Luo 2018
Amanita phalloides	MSDINATRLPAWLVDCP-CVGDDINRLLTRGENLC	UNK	MSDINATRLP	AWLVDCP-	CVGDDINRLLTRGENLC	Luo 2018
Amanita phalloides	MSDINATRLPIWGIGCDPCVGDEVTALLTRGEALC	UNK	MSDINATRLP	IWGIGCDP	CVGDEVTALLTRGEALC	Luo 2018
Amanita phalloides	MSDINATRLPIWGIGCDPCIGDDVTALLTRGEALC	UNK	MSDINATRLP	IWGIGCDP	CIGDDVTALLTRGEALC	Luo 2018
Amanita phalloides	MSDINATRLPIWGIGCNPCVGDEVAALLTRGEALC	UNK	MSDINATRLP	IWGIGCNP	CVGDEVAALLTRGEALC	Luo 2018
Amanita phalloides	MSDINTTCLPAWLATCP-CTGDDVNPTLTCGESLC	UNK	MSDINTTCLP	AWLATCP-	CTGDDVNPTLTCGESLC	Luo 2018
Amanita phalloides	MSDINASRLPAWLATCP-CVGDDVNPTLSRGESLC	UNK	MSDINASRLP	AWLATCP-	CVGDDVNPTLSRGESLC	Luo 2018
Galerina marginata	MFDTNSTRLPIWGIGCNPWTAEHVDQTLVSGNDIC	UNK	MFDTNSTRLP	IWGIGCNP	WTAEHVDQTLVSGNDIC	Luo 2018
Galerina marginata	MFDTNATRLPIWGIGCNPWTAEHVDQTLASGNDIC	UNK	MFDTNATRLP	IWGIGCNP	WTAEHVDQTLASGNDIC	Luo 2018
Lepiota brunneoincarnata	M-DANTTRLPIWGIGCNPWAPESVNDTLTRGKDLC	UNK	M-DANTTRLP	IWGIGCNP	WAPESVNDTLTRGKDLC	Luo 2018
Lepiota brunneoincarnata	M-DANSTRLPIWGIGCNPWAPESVNDTLTRGKDLC	UNK	M-DANSTRLP	IWGIGCNP	WAPESVNDTLTRGKDLC	Luo 2018
Galerina marginata	MFDTNATRLPIWGIGCNPWTAEHVDQTLASGNDIC	_-amanitin	MFDTNATRLP	IWGIGCNP	WTAEHVDQTLASGNDIC	Luo 201 2
Galerina marginata	MFDTNSTRLPIWGIGCNPWTAEHVDQTLVSGNDIC	_-amanitin	MFDTNSTRLP	IWGIGCNP	WTAEHVDQTLVSGNDIC	Luo 201 2
Amanita bisporigera	MSDINVARLPFSVLSIIPPCVNDDTSNTLTRGENLC	UNK	MSDINVARLP	FSVLSIIPP	CVNDDTSNTLTRGENLC	Pulman 2016
Amanita bisporigera	MSDINVTRLPGLPMVLPCVSDDVDSTLTRGQSLC	UNK	MSDINVTRLP	GLPMVLP	CVSDDVDSTLTRGQSLC	Pulman 2016
Amanita bisporigera	MADINTARLPCIGFLGIPSVGDDIEMVLRHGESLC	UNK	MADINTARLP	CIGFLGIP	SVGDDIEMVLRHGESLC	Pulman 2016
Amanita bisporigera	MSDINATRLPAWLVDCPCVGDDVNRLLTRGESLC	phallacidin	MSDINATRLP	AWLVDCP	CVGDDVNRLLTRGESLC	Pulman 2016
Amanita bisporigera	MSDINTSRLPIFWPIFAPCVSDDIDAVLRRGESLC	UNK	MSDINTSRLP	IFWPIFAP	CVSDDIDAVLRRGESLC	Pulman 2016
Amanita bisporigera	MSDINTIRIPGLGLIPYVGDDVESVLRRGESS	UNK	MSDINTIRIP	GLGLIP	YVGDDVESVLRRGESS	Pulman 2016
Amanita bisporigera	MSDINATRLPLFFPPDFRPPCVGDVDNFTLTRGENLC	UNK	MSDINATRLP	LFFPPDFRPP	CVGDVDNFTLTRGENLC	Pulman 2016
Amanita bisporigera	MSDINATRLPLFYPPDFRPPCVGDVDNFTLTRGENLC	UNK	MSDINATRLP	LFYPPDFRPP	CVGDVDNFTLTRGENLC	Pulman 2016
Amanita bisporigera	MSDTNAMRLPFFWPIIIPPCVGDDAASILKQGENLC	UNK	MSDTNAMRLP	FFWPIIIPP	CVGDDAASILKQGENLC	Pulman 2016
Amanita bisporigera	MSDINAIRAPILMLAIPPCVGDDIEVLRRGEGLS	UNK	MSDINAIRAP	ILMLAIPP	CVGDDIEVLRRGEGLS	Pulman 2016
Amanita bisporigera	MSDINVTRLPGLPIIAIIPCVSDDVDSTLTRGQSLC	UNK	MSDINVTRLP	GLPIIAIIP	CVSDDVDSTLTRGQSLC	Pulman 2016
Amanita bisporigera	MSDINATRLPGMEPPSPMPCVGDADNFTLTRGKNLC	UNK	MSDINATRLP	GMEPPSPMP	CVGDADNFTLTRGKNLC	Pulman 2016
Amanita bisporigera	MSDVNDTRLPFNFFRFPYPCIGDDSGSVLRLGESLC	UNK	MSDVNDTRLP	FNFFRFPYP	CIGDDSGSVLRLGESLC	Pulman 2016
Amanita bisporigera	MSDINATRLPIWGIGCNPCVGDDVTTLLTRGEALC	_-amanitin	MSDINATRLP	IWGIGCNP	CVGDDVTTLLTRGEALC	Pulman 2016
Amanita bisporigera	MSDINTTRLPMAFPEFLACVGDDVNSTLTRGERLC	UNK	MSDINTTRLP	MAFPEFLA	CVGDDVNSTLTRGERLC	Pulman 2016
Amanita bisporigera	MSDINVTRLPIVFLEFYSRVGDDVNSTLTRGEGLC	UNK	MSDINVTRLP	IVFLEFYS	RVGDDVNSTLTRGEGLC	Pulman 2016
Amanita bisporigera	MSDINATRLPMIQRPFYPCASDDVTSTLTRGESLC	UNK	MSDINATRLP	MIQRPFYP	CASDDVTSTLTRGESLC	Pulman 2016
Amanita bisporigera	MSDMNVARLPISDPTAYPCVGDDIYAVLRRGESLC	UNK	MSDMNVARLP	ISDPTAYP	CVGDDIYAVLRRGESLC	Pulman 2016
Amanita bisporigera	MLDINATRLPIGRPQLLPCVAGDVNYILVSGENLC	UNK	MLDINATRLP	IGRPQLLP	CVAGDVNYILVSGENLC	Pulman 2016
Amanita bisporigera	MSDINTARLPLSSPMLLPCVGDDILMVLTGGENLC	UNK	MSDINTARLP	LSSPMLLP	CVGDDILMVLTGGENLC	Pulman 2016
Amanita bisporigera	MSDINAARLPIIFEPIIPCISDEVDTTLTRGQSLC	UNK	MSDINAARLP	IIFEPIIP	CISDEVDTTLTRGQSLC	Pulman 2016
Amanita bisporigera	MSDINATRLPAWLAECPCVGDDVNRLLTRGESLC	UNK	MSDINATRLP	AWLAECP	CVGDDVNRLLTRGESLC	Pulman 2016
Amanita bisporigera	MTDINDTRLPFIWVLWLWLLSVGDDITILNRVEDLC	UNK	MTDINDTRLP	FIWVLWLWLL	SVGDDITILNRVEDLC	Pulman 2016
Amanita bisporigera	MLDINTTRLPIGRPQLLPCVAGDVNYILVSGENLC	UNK	MLDINTTRLP	IGRPQLLP	CVAGDVNYILVSGENLC	Pulman 2016
Amanita bisporigera	MSDINATRLPGMDPPSPMPCVGDADNFTLTRGKNLC	UNK	MSDINATRLP	GMDPPSPMP	CVGDADNFTLTRGKNLC	Pulman 2016
Amanita bisporigera	MSDINATRLPIWWYIYFPCVGGDVDNTLTRGESLS	UNK	MSDINATRLP	IWWYIYFP	CVGGDVDNTLTRGESLS	Pulman 2016
Amanita bisporigera	MSDINATRLPIFWYIYFPCVGGDVDNTLTRGESLS	UNK	MSDINATRLP	IFWYIYFP	CVGGDVDNTLTRGESLS	Pulman 2016
Amanita phalloides	MSDINATRLPAWLVDCPCVGDDINRLLTRGENLC	phallacidin	MSDINATRLP	AWLVDCP	CVGDDINRLLTRGENLC	Pulman 2016
Amanita phalloides	MSDMNATRLPLIQRPFAPCVSDDVNPALTRGESLC	UNK	MSDMNATRLP	LIQRPFAP	CVSDDVNPALTRGESLC	Pulman 2016
Amanita phalloides	MSDINATRLPIILAPIIPCINDDVNSTLTRGDLC	UNK	MSDINATRLP	IILAPIIP	CINDDVNSTLTRGDLC	Pulman 2016
Amanita phalloides	MSDINATRLPIVGILGLPCIGDDVNSTLTHGEDLC	Cycloamanide F	MSDINATRLP	IVGILGLP	CIGDDVNSTLTHGEDLC	Pulman 2016
Amanita phalloides	MSDINATRLPLPVLPIPLLPYCSDDANTTLTSGESLC	UNK	MSDINATRLP	LPVLPIPLLP	YCSDDANTTLTSGESLC	Pulman 2016
Amanita phalloides	MSDINATRLPFNILPFMLPPCVSDDVNPTLTRGEDLC	UNK	MSDINATRLP	FNILPFMLPP	CVSDDVNPTLTRGEDLC	Pulman 2016
Amanita phalloides	MSDINATRLPLILLAALGIPSDDADSTLTRGESLC	UNK	MSDINATRLP	LILLAALGIP	SDDADSTLTRGESLC	Pulman 2016
Amanita phalloides	MSDMNVARLPISDPTAYPCVGGDIQAVLRRGESLC	UNK	MSDMNVARLP	ISDPTAYP	CVGGDIQAVLRRGESLC	Pulman 2016
Amanita phalloides	MSDVNATRLPFNLFRFPYPCIGDDSASVLGLGESLC	UNK	MSDVNATRLP	FNLFRFPYP	CIGDDSASVLGLGESLC	Pulman 2016
Amanita phalloides	MSDINITRLPFFPIVFSPPCIGDDTASIIKQGKNLC	UNK	MSDINITRLP	FFPIVFSPP	CIGDDTASIIKQGKNLC	Pulman 2016
Amanita phalloides	MSDINATRLPIWGIGCDPCVGDEVTALLTRGEALC	_-amanitin	MSDINATRLP	IWGIGCDP	CVGDEVTALLTRGEALC	Pulman 2016
Amanita phalloides	MSDINATCLPIWGIGCNPCVGDEVAALLTRGEALC	_-amanitin	MSDINATCLP	IWGIGCNP	CVGDEVAALLTRGEALC	Pulman 2016
Amanita phalloides	MSDINATRLPIWGIGCDPCIGDDVTALLTRGEALC	_-amanitin	MSDINATRLP	IWGIGCDP	CIGDDVTALLTRGEALC	Pulman 2016
Amanita phalloides	MSDMNTTRLPLIQRPFAPCVSDDVNSALTRGESLC	UNK	MSDMNTTRLP	LIQRPFAP	CVSDDVNSALTRGESLC	Pulman 2016
Amanita phalloides	MSDINTACLPVQKPWSRPCVGDDIEMILERGEDLC	UNK	MSDINTACLP	VQKPWSRP	CVGDDIEMILERGEDLC	Pulman 2016
Amanita phalloides	MSDIKSTRLPLGRPESLPCVGDDIEMILERGHKLC	UNK	MSDIKSTRLP	LGRPESLP	CVGDDIEMILERGHKLC	Pulman 2016
Amanita phalloides	MSDINTARLPIRLPPLFLPPCLGDDIEILTQGESLC	UNK	MSDINTARLP	IRLPPLFLPP	CLGDDIEILTQGESLC	Pulman 2016
Amanita phalloides	MSDINTARLPLRLPPFMIPPCVGDDIEMVLTRGENLC	UNK	MSDINTARLP	LRLPPFMIPP	CVGDDIEMVLTRGENLC	Pulman 2016
Amanita phalloides	MSDINAARLPFIFPPFIIPPCVSDDIEMVLTRGENLC	UNK	MSDINAARLP	FIFPPFIIPP	CVSDDIEMVLTRGENLC	Pulman 2016
Amanita phalloides	MSDINTARLPFFFPPFFIPPCVSDDIEMVLTRGENLC	UNK	MSDINTARLP	FFFPPFFIPP	CVSDDIEMVLTRGENLC	Pulman 2016
Amanita phalloides	MSEINTARLPHFASFIPPCIGDDIEMVLKRGESLC	UNK	MSEINTARLP	HFASFIPP	CIGDDIEMVLKRGESLC	Pulman 2016
Amanita phalloides	MSDTNTACLPIFLAFPIPPCVGDDIEMVLRRGESLC	UNK	MSDTNTACLP	IFLAFPIPP	CVGDDIEMVLRRGESLC	Pulman 2016
Amanita phalloides	MSDTNDARLPLFFWFWFLWPSVSDDIDSVLNRGEDLC	UNK	MSDTNDARLP	LFFWFWFLWP	SVSDDIDSVLNRGEDLC	Pulman 2016
Amanita phalloides	MSDINAARLPSFFFPVPCISDDIEMVLTRGESLC	Cycloamanide E	MSDINAARLP	SFFFPVP	CISDDIEMVLTRGESLC	Pulman 2016
Amanita phalloides	MSDINTTCLPAWLATCPCTGDDVNPTLTCGESLC	phalloidin	MSDINTTCLP	AWLATCP	CTGDDVNPTLTCGESLC	Pulman 2016
Amanita phalloides	MSDINAARLPSFFFPIPCISDDIEMVLTRGESLC	Cycloamanide B	MSDINAARLP	SFFFPIP	CISDDIEMVLTRGESLC	Pulman 2016
Amanita phalloides	MSDINITRLPIFWFIYFPCVGDNVDNTLTRGESLC	UNK	MSDINITRLP	IFWFIYFP	CVGDNVDNTLTRGESLC	Pulman 2016
Amanita phalloides	MSDVNTIRIPGPVFFAYVGDEVDNVLRSGESLS	UNK	MSDVNTIRIP	GPVFFAY	VGDEVDNVLRSGESLS	Pulman 2016
Amanita phalloides	MSNINVTRLLFMPLAPLRGDDATSIVKRGEDLC	UNK	MSNINVTRLL	FMPLAP	LRGDDATSIVKRGEDLC	Pulman 2016
Amanita phalloides	MSDINVTRLPTIYYLYFIPCVGDDTANIAKQGEVLC	UNK	MSDINVTRLP	TIYYLYFIP	CVGDDTANIAKQGEVLC	Pulman 2016
Amanita phalloides	MSDINASRLPAWLATCPCVGDDVNPTLSRGESLC	phalloidin	MSDINASRLP	AWLATCP	CVGDDVNPTLSRGESLC	Pulman 2016
Amanita exitialis	MTDINDTRLPFIWLLWIWLPSVGDDNNILNRGEDLC*	UNK	MTDINDTRLP	FIWLLWIWLP	SVGDDNNILNRGEDLC*	He 2020
Amanita exitialis	MSDINATRLPLFFPPDFRPPCVGDADNFTLTRGENLC*	UNK	MSDINATRLP	LFFPPDFRPP	CVGDADNFTLTRGENLC*	He 2020
Amanita exitialis	MSDVNATRLPFNFFRFPYPCIGDDSGSALRLGESLC*	UNK	MSDVNATRLP	FNFFRFPYP	CIGDDSGSALRLGESLC*	He 2020
Amanita exitialis	MSDINTARLPIPVPPFFIPFVGDDIDVVLRRGENLC*	UNK	MSDINTARLP	IPVPPFFIP	FVGDDIDVVLRRGENLC*	He 2020
Amanita exitialis	MSDINVTRLPVFIFFFIPPCVGDGTADIVRKGENLC*	UNK	MSDINVTRLP	VFIFFFIPP	CVGDGTADIVRKGENLC*	He 2020
Amanita exitialis	MSDINTARLPVFSLPVFFPFVSDDIQAVLTRGESLC*	UNK	MSDINTARLP	VFSLPVFFP	FVSDDIQAVLTRGESLC*	He 2020
Amanita exitialis	MSDINTTRLPFVFVASPPCVGDDIAMVLTRGENLC*	UNK	MSDINTTRLP	FVFVASPP	CVGDDIAMVLTRGENLC*	He 2020
Amanita exitialis	MSDINPTRLPIFWFIYFPCVSDVDSTLTLCISLS*	UNK	MSDINPTRLP	IFWFIYFP	CVSDVDSTLTLCISLS*	He 2020
Amanita exitialis	MSDINTARLPIIWIIGNPCVSDDVERILTRGESLC*	UNK	MSDINTARLP	IIWIIGNP	CVSDDVERILTRGESLC*	He 2020
Amanita exitialis	MSDINATRLPIIWAPVVPCISDDNDSTLTRGQSLC*	UNK	MSDINATRLP	IIWAPVVP	CISDDNDSTLTRGQSLC*	He 2020
Amanita exitialis	MSDINATRLPIGRPQLLPCVGGDVNYILISGENLC*	UNK	MSDINATRLP	IGRPQLLP	CVGGDVNYILISGENLC*	He 2020
Amanita exitialis	MSDINATRLPIWGIGCDPCVGDDVTALLTRGEALC*	_-amanitin	MSDINATRLP	IWGIGCDP	CVGDDVTALLTRGEALC*	He 2020
Amanita exitialis	MSDINATRLPIWGIGCNPCVGDDVTSVLTRGEALC*	_-amanitin	MSDINATRLP	IWGIGCNP	CVGDDVTSVLTRGEALC*	He 2020
Amanita exitialis	MSDINVIRLPSMLTILPPCVSDDASNTLTRGENLC*	UNK	MSDINVIRLP	SMLTILPP	CVSDDASNTLTRGENLC*	He 2020
Amanita exitialis	MSDINATRLPAWLTDCPCVGDDVNRLLTRGESLC*	phallotoxin	MSDINATRLP	AWLTDCP	CVGDDVNRLLTRGESLC*	He 2020
Amanita exitialis	MSDINATRLPAWLVDCPCVGDDVNRLLTRGESLC*	phallacidin	MSDINATRLP	AWLVDCP	CVGDDVNRLLTRGESLC*	He 2020
Amanita exitialis	MSDINLTRLPGIIAIIPCVGDDVNSTLTRGQSLC*	UNK	MSDINLTRLP	GIIAIIP	CVGDDVNSTLTRGQSLC*	He 2020
Amanita exitialis	MSDINATRLPVWIGYSPCVGDDCIALLTRGEGLC*	UNK	MSDINATRLP	VWIGYSP	CVGDDCIALLTRGEGLC*	He 2020
Amanita exitialis	MSDINATRLPGFLFWAYVGDDVDYILTRGESLA*	UNK	MSDINATRLP	GFLFWA	YVGDDVDYILTRGESLA*	He 2020
Amanita fuliginea	MSDINATRLPIIIVLGLIIPLCVSDIEMILTRGESLC*	UNK	MSDINATRLP	IIIVLGLIIP	LCVSDIEMILTRGESLC*	He 2020
Amanita fuliginea	MSDLNASRLPILSVLGLPVPHVGEETNSTLARGESLC*	UNK	MSDLNASRLP	ILSVLGLPVP	HVGEETNSTLARGESLC*	He 2020
Amanita fuliginea	MSDINSARLPLFFPPIFIPPCVSDDVQVVLTRGENLC*	UNK	MSDINSARLP	LFFPPIFIPP	CVSDDVQVVLTRGENLC*	He 2020
Amanita fuliginea	MSDINAARLPFFPFVFIPPCIGDDATSIVRQAENLC*	UNK	MSDINAARLP	FFPFVFIPP	CIGDDATSIVRQAENLC*	He 2020
Amanita fuliginea	MSDINTIRIPFPWTGPFVPCVSDDVGSVLMRGESLS*	UNK	MSDINTIRIP	FPWTGPFVP	CVSDDVGSVLMRGESLS*	He 2020
Amanita fuliginea	MSDTNATRLPIWFIQLQIPCAGDDVNSSLTRGESLC*	UNK	MSDTNATRLP	IWFIQLQIP	CAGDDVNSSLTRGESLC*	He 2020
Amanita fuliginea	MSDINVTRLPVLVFIFFPPYISDDAVNILKQGENLC*	UNK	MSDINVTRLP	VLVFIFFPP	YISDDAVNILKQGENLC*	He 2020
Amanita fuliginea	MFDINGSRLPAFRLIPPPCVGDDVDSTLTSGESLC*	UNK	MFDINGSRLP	AFRLIPPP	CVGDDVDSTLTSGESLC*	He 2020
Amanita fuliginea	MSDINATRLPGILIVFPPCVGDDVNSTLTRGESLC*	UNK	MSDINATRLP	GILIVFPP	CVGDDVNSTLTRGESLC*	He 2020
Amanita fuliginea	MSDINATRLPHLFTWIPPCISDDSTLTRGESFC*	UNK	MSDINATRLP	HLFTWIPP	CISDDSTLTRGESFC*	He 2020
Amanita fuliginea	MFDINSSRLPHLYPNSRPCVCDDACSTLTSAESLC*	UNK	MFDINSSRLP	HLYPNSRP	CVCDDACSTLTSAESLC*	He 2020
Amanita fuliginea	MSDINATRLPIFWFIYFPCVGDDVDNTLTRGESLS*	UNK	MSDINATRLP	IFWFIYFP	CVGDDVDNTLTRGESLS*	He 2020
Amanita fuliginea	MSDINATRLPIWGIGCDPCVGDDVAALITRGEALC*	UNK	MSDINATRLP	IWGIGCDP	CVGDDVAALITRGEALC*	He 2020
Amanita fuliginea	MSCINATRLPLPSRPVFPFVSDAIEVVLGRGEDLC*	UNK	MSCINATRLP	LPSRPVFP	FVSDAIEVVLGRGEDLC*	He 2020
Amanita fuliginea	MSDINSLRLPVVNSRFNPCVGDDVSPTLTRGEGLC*	UNK	MSDINSLRLP	VVNSRFNP	CVGDDVSPTLTRGEGLC*	He 2020
Amanita fuliginea	MSDINASRLPAWLATCPCIGDDVNPTITRGESLC*	UNK	MSDINASRLP	AWLATCP	CIGDDVNPTITRGESLC*	He 2020
Amanita fuliginea	MSDINATRLPAWLVDCPCVGDDVNRLLARGENLC*	UNK	MSDINATRLP	AWLVDCP	CVGDDVNRLLARGENLC*	He 2020
Amanita fuliginea	MSDINATRLPAWLVTCPCVGDDINRLLTRGENLC*	UNK	MSDINATRLP	AWLVTCP	CVGDDINRLLTRGENLC*	He 2020
Amanita molliuscula	MSDINTARLPYFLPPIFSPPCVSDDIEMVLTRGENLC*	UNK	MSDINTARLP	YFLPPIFSPP	CVSDDIEMVLTRGENLC*	He 2020
Amanita molliuscula	MTDINATRLPILFGFFLLPCVDGVDNTLHSGENLC*	UNK	MTDINATRLP	ILFGFFLLP	CVDGVDNTLHSGENLC*	He 2020
Amanita molliuscula	MSNINASRLPIWAAFFRFPCVGDEVDGILRSGESLC*	UNK	MSNINASRLP	IWAAFFRFP	CVGDEVDGILRSGESLC*	He 2020
Amanita molliuscula	MSDINATRLAIWGIGCDPCVGDDVTALLTRGEALC*	UNK	MSDINATRLA	IWGIGCDP	CVGDDVTALLTRGEALC*	He 2020
Amanita molliuscula	MSDINASRLPRLLVPRYPCIDEDAEGATYLC*	UNK	MSDINASRLP	RLLVPRYP	CIDEDAEGATYLC*	He 2020
Amanita molliuscula	MSNINAIRLPGFFAVVPYLATSITFSLLGRGESLC*	UNK	MSNINAIRLP	GFFAVVP	YLATSITFSLLGRGESLC*	He 2020
Amanita molliuscula	MTDINATRLPWIFFFPPCVDDVDNTLHSGENLC*	UNK	MTDINATRLP	WIFFFPP	CVDDVDNTLHSGENLC*	He 2020
Amanita molliuscula	MSNINALRLPGFGFIPYASGDVDYTLTRGESLS*	UNK	MSNINALRLP	GFGFIP	YASGDVDYTLTRGESLS*	He 2020
Amanita molliuscula	MSDINATRFPGKVNPPYVGDDVDDIIIRGEKLC*	UNK	MSDINATRFP	GKVNPP	YVGDDVDDIIIRGEKLC*	He 2020
Amanita pallidorosea	MADINAARLPFHGLFPFLPPPFVDDDATSTLTRGESLC*	UNK	MADINAARLP	FHGLFPFLPPP	FVDDDATSTLTRGESLC*	He 2020
Amanita pallidorosea	MADINASRLPLNILPFHLPPCVSDDATSTLTRGESLC*	UNK	MADINASRLP	LNILPFHLPP	CVSDDATSTLTRGESLC*	He 2020
Amanita pallidorosea	MSDINATRLPNWHAGPTRPPCVADDVSLTLTRGESLC*	UNK	MSDINATRLP	NWHAGPTRPP	CVADDVSLTLTRGESLC*	He 2020
Amanita pallidorosea	MSDINTARLPVFFMPPFIPPCVSDDIQMVLTRGENLC*	UNK	MSDINTARLP	VFFMPPFIPP	CVSDDIQMVLTRGENLC*	He 2020
Amanita pallidorosea	MSDINTARLPEFIVFGIFPCVGDDIQTVLTRGEDLC*	UNK	MSDINTARLP	EFIVFGIFP	CVGDDIQTVLTRGEDLC*	He 2020
Amanita pallidorosea	MSDINASRLPFFPEVGFFPCVGDDTNPILTRGGSLS*	UNK	MSDINASRLP	FFPEVGFFP	CVGDDTNPILTRGGSLS*	He 2020
Amanita pallidorosea	MSDLNATRLPFNLFRFPYPCIGDDSGSVLTLGEGLC*	UNK	MSDLNATRLP	FNLFRFPYP	CIGDDSGSVLTLGEGLC*	He 2020
Amanita pallidorosea	MSDINTIRVPFPWTGPFVPCVGDDVGSVLTHGESLS*	UNK	MSDINTIRVP	FPWTGPFVP	CVGDDVGSVLTHGESLS*	He 2020
Amanita pallidorosea	MSDINATRLPHPFPLGLQPCAGDVDNLTLFRGEGLC*	UNK	MSDINATRLP	HPFPLGLQP	CAGDVDNLTLFRGEGLC*	He 2020
Amanita pallidorosea	MSDINATRLPDPRRLLIPGSSDDVDSALTRGESLC*	UNK	MSDINATRLP	DPRRLLIP	GSSDDVDSALTRGESLC*	He 2020
Amanita pallidorosea	MSDINTTRLPHFFNLMPPCVGDDIETVLTRGESLC*	UNK	MSDINTTRLP	HFFNLMPP	CVGDDIETVLTRGESLC*	He 2020
Amanita pallidorosea	MSDINATRLPHQHHPFVPGGSDDVGSTLTRGESLC*	UNK	MSDINATRLP	HQHHPFVP	GGSDDVGSTLTRGESLC*	He 2020
Amanita pallidorosea	MSDMNVVRLPISDPTAYPCVGDDIQAVLGRGESLC*	UNK	MSDMNVVRLP	ISDPTAYP	CVGDDIQAVLGRGESLC*	He 2020
Amanita pallidorosea	MSDINATRLPIWGIGCDPCVGDDVTAVLTRGEALC*	UNK	MSDINATRLP	IWGIGCDP	CVGDDVTAVLTRGEALC*	He 2020
Amanita pallidorosea	MSDINATRLPIWGIGCNPCVGDEVAALLTRGEALC*	UNK	MSDINATRLP	IWGIGCNP	CVGDEVAALLTRGEALC*	He 2020
Amanita pallidorosea	MSDINATRLPIWGIGCNPCVGDEVTALITRGEALC*	UNK	MSDINATRLP	IWGIGCNP	CVGDEVTALITRGEALC*	He 2020
Amanita pallidorosea	MSDINATRLPLGRPESLPCVGDDVNYILVSGGNLS*	UNK	MSDINATRLP	LGRPESLP	CVGDDVNYILVSGGNLS*	He 2020
Amanita pallidorosea	MSDINAARLPLVYMILFPSVGDDIDVVLGRGENLC*	UNK	MSDINAARLP	LVYMILFP	SVGDDIDVVLGRGENLC*	He 2020
Amanita pallidorosea	MSDVNATRLPMAFPEFLACVGDDVNHTLTRGERLC*	UNK	MSDVNATRLP	MAFPEFLA	CVGDDVNHTLTRGERLC*	He 2020
Amanita pallidorosea	MSDINTARLPMHILAPPPCVSDDIEMVLTRGESLC*	UNK	MSDINTARLP	MHILAPPP	CVSDDIEMVLTRGESLC*	He 2020
Amanita pallidorosea	MSDINAARLPNLFVWIPPCISDDINSTLTRGESLC*	UNK	MSDINAARLP	NLFVWIPP	CISDDINSTLTRGESLC*	He 2020
Amanita pallidorosea	MSDINTTRLPYMWDHHLPCASDDIQMVFTRGENLC*	UNK	MSDINTTRLP	YMWDHHLP	CASDDIQMVFTRGENLC*	He 2020
Amanita pallidorosea	MSDINASRLPAWLATCPCAGDDVNPTLTRGESLC*	phalloidin	MSDINASRLP	AWLATCP	CAGDDVNPTLTRGESLC*	He 2020
Amanita pallidorosea	MSDINATRLPAWLMTCPCVGDDVNPTLTRGESLC*	phallotoxin	MSDINATRLP	AWLMTCP	CVGDDVNPTLTRGESLC*	He 2020
Amanita pallidorosea	MSDVNATRLPAWLVDCPCVGDDINRLLTRGENLC*	phallacidin	MSDVNATRLP	AWLVDCP	CVGDDINRLLTRGENLC*	He 2020
Amanita rimosa	MSDINTSRLPFIPLGIITILPCVSDDVNTTITRGESLC*	UNK	MSDINTSRLP	FIPLGIITILP	CVSDDVNTTITRGESLC*	He 2020
Amanita rimosa	MTDINDTRLPFVWILWLWLACVGDDTSILNRGEDLC*	UNK	MTDINDTRLP	FVWILWLWLA	CVGDDTSILNRGEDLC*	He 2020
Amanita rimosa	MSDINATRLPIIIVLGLIIPLCVSDIEMILTRGESLC*	UNK	MSDINATRLP	IIIVLGLIIP	LCVSDIEMILTRGESLC*	He 2020
Amanita rimosa	MSDVNTTRLPFNFFRFPYPCICDDSEKVLELGENLC*	UNK	MSDVNTTRLP	FNFFRFPYP	CICDDSEKVLELGENLC*	He 2020
Amanita rimosa	MSDINATRLPHPFPLGLQPCAGDVDNFTVSCHSLC*	UNK	MSDINATRLP	HPFPLGLQP	CAGDVDNFTVSCHSLC*	He 2020
Amanita rimosa	MLDINATRFPLGRPTHLPCVGDDVNYILIGNGENLC*	UNK	MLDINATRFP	LGRPTHLP	CVGDDVNYILIGNGENLC*	He 2020
Amanita rimosa	MSDINASCLPLILVANGMAYVSDDVSPTLTRGENLC*	UNK	MSDINASCLP	LILVANGMA	YVSDDVSPTLTRGENLC*	He 2020
Amanita rimosa	MPDINVTRLPLLIIVLLTPCISDDNNILNRGKDLC*	UNK	MPDINVTRLP	LLIIVLLTP	CISDDNNILNRGKDLC*	He 2020
Amanita rimosa	MSDIHAARLPFPTRPVFPSAGDDMIEVVLGRGEDLC*	UNK	MSDIHAARLP	FPTRPVFP	SAGDDMIEVVLGRGEDLC*	He 2020
Amanita rimosa	MSDNNAARLPFYFYLGIPSDDAHPILTRGESLC*	UNK	MSDNNAARLP	FYFYLGIP	SDDAHPILTRGESLC*	He 2020
Amanita rimosa	MSDINIARLPIFWFIYFPCVGDDVDNTLSRGESLS*	UNK	MSDINIARLP	IFWFIYFP	CVGDDVDNTLSRGESLS*	He 2020
Amanita rimosa	MSDINASRLPILKKPWAPSVCDDVNSTLTRGEGLC*	UNK	MSDINASRLP	ILKKPWAP	SVCDDVNSTLTRGEGLC*	He 2020
Amanita rimosa	MSDINVARLPISDPTAYPCVGDDIQAVVKRGESLC*	UNK	MSDINVARLP	ISDPTAYP	CVGDDIQAVVKRGESLC*	He 2020
Amanita rimosa	MSDINATRLPIWGIGCDPCVGDDVAALTTRGEALC*	_-amanitin	MSDINATRLP	IWGIGCDP	CVGDDVAALTTRGEALC*	He 2020
Amanita rimosa	MSDINSTRLPIWGIGCNPSVGDEVTALLTRGEALC*	_-amanitin	MSDINSTRLP	IWGIGCNP	SVGDEVTALLTRGEALC*	He 2020
Amanita rimosa	MSDINATRLPAWDSKHPCVGDDVSRLLTRGESLC*	UNK	MSDINATRLP	AWDSKHP	CVGDDVSRLLTRGESLC*	He 2020
Amanita rimosa	MSDINATRVPAWLAECPCVGDDISHLLTRGENLC*	phallotoxin	MSDINATRVP	AWLAECP	CVGDDISHLLTRGENLC*	He 2020
Amanita rimosa	MSDINATRVPAWLVDCPCVGDDISRLLTRGENLC*	phallacidin	MSDINATRVP	AWLVDCP	CVGDDISRLLTRGENLC*	He 2020
Amanita subpallidorosea	MTDVNDTRLPFIWLIWLWLPSVGDDINILNGGEDLC*	UNK	MTDVNDTRLP	FIWLIWLWLP	SVGDDINILNGGEDLC*	He 2020
Amanita subpallidorosea	MTDINYARLPITLFLFFFIPCLSDDDNILNRGKDLC*	UNK	MTDINYARLP	ITLFLFFFIP	CLSDDDNILNRGKDLC*	He 2020
Amanita subpallidorosea	MSDINTARLPYFLPPIFSPPCVSDDIEMVLTRGENLC*	UNK	MSDINTARLP	YFLPPIFSPP	CVSDDIEMVLTRGENLC*	He 2020
Amanita subpallidorosea	MSDINATRLPHPFPLGLQPCAGDVDNFTLTKGEDLC*	UNK	MSDINATRLP	HPFPLGLQP	CAGDVDNFTLTKGEDLC*	He 2020
Amanita subpallidorosea	MSDINATRLPGILIVWPPCVGDDVNFTLTRGESLC*	UNK	MSDINATRLP	GILIVWPP	CVGDDVNFTLTRGESLC*	He 2020
Amanita subpallidorosea	MSDINTTRLPIAFPEFIARVGDDIHRTLTRGESLC*	UNK	MSDINTTRLP	IAFPEFIA	RVGDDIHRTLTRGESLC*	He 2020
Amanita subpallidorosea	MSDINVTRLPIFWFIYFPCVGDDVDNTLTRGESLS*	UNK	MSDINVTRLP	IFWFIYFP	CVGDDVDNTLTRGESLS*	He 2020
Amanita subpallidorosea	MSDINAIRLPIGRPENKPCVGGDVNYILISGEKLC*	UNK	MSDINAIRLP	IGRPENKP	CVGGDVNYILISGEKLC*	He 2020
Amanita subpallidorosea	MSDINATRLPIVFLEFYSCVGDDVNSTLTRGESLC*	UNK	MSDINATRLP	IVFLEFYS	CVGDDVNSTLTRGESLC*	He 2020
Amanita subpallidorosea	MSDINATRLPIWGIGCDPCVGDDVAAFLTRGEALC*	_-amanitin	MSDINATRLP	IWGIGCDP	CVGDDVAAFLTRGEALC*	He 2020
Amanita subpallidorosea	MSDINATRLPIWGIGCNPSVGDEVTALLTRGEALC*	_-amanitin	MSDINATRLP	IWGIGCNP	SVGDEVTALLTRGEALC*	He 2020
Amanita subpallidorosea	MSDINASRLPVIGLFGLPYVSDDVQPILTRGDSLC*	UNK	MSDINASRLP	VIGLFGLP	YVSDDVQPILTRGDSLC*	He 2020
Amanita subpallidorosea	MSDINASRLPVIPFLLPPCVSDDVNFTLTRGESLC*	UNK	MSDINASRLP	VIPFLLPP	CVSDDVNFTLTRGESLC*	He 2020
Amanita subpallidorosea	MSDINATRLPYFRPAPPPCVSDDINPILTCGESLC*	UNK	MSDINATRLP	YFRPAPPP	CVSDDINPILTCGESLC*	He 2020
Amanita subpallidorosea	MSDINAARLPAWITDCPCVGDDINRILTRGENIC*	phallotoxin	MSDINAARLP	AWITDCP	CVGDDINRILTRGENIC*	He 2020
Amanita subpallidorosea	MSDINASRFPAWLATCPCVGDDVNPTIARGESLC*	phalloidin	MSDINASRFP	AWLATCP	CVGDDVNPTIARGESLC*	He 2020
Amanita subpallidorosea	MSDINATRLPAWLVTCPCVGDDVNFTLTRGESLC*	phallotoxin	MSDINATRLP	AWLVTCP	CVGDDVNFTLTRGESLC*	He 2020
Amanita subpallidorosea	MSDINATRLPAWLVTCPCVGDDVNPTITRGESLC*	phallotoxin	MSDINATRLP	AWLVTCP	CVGDDVNPTITRGESLC*	He 2020
Amanita subpallidorosea	MSDINTIRIPGPFGFAYVGDEVENLLKRGESLS*	UNK	MSDINTIRIP	GPFGFA	YVGDEVENLLKRGESLS*	He 2020
Lepiota venenata	MDANATRLPIWGIGCNPWTPESVNDTLTKDLS*	_-amanitin	MDANATRLP	IWGIGCNP	WTPESVNDTLTKDLS*	He 2020
Lepiota venenata	MDANSTRLPIWGIGCNPWAPESVNDTLTRGKDLC*	_-amanitin	MDANSTRLP	IWGIGCNP	WAPESVNDTLTRGKDLC*	He 2020
