# Supplementary material for: Pangenomics of the death cap mushroom Amanita phalloides, and of Agaricales, reveals dynamic evolution of toxin genes in an invasive range
Source: ISME J. 2023 May 23;17(8):1236–46. doi: 10.1038/s41396-023-01432-x (PMC10356791; doi:10.1038/s41396-023-01432-x)
Supplement: Supplementary file 6 — Scripts and example input [file 41396_2023_1432_MOESM6_ESM.gz › ./example_input/README.txt]

README.txt

Please read to the end before attempting to use scripts

Note that the "ReadME" variable in the MSDIN_blast_new.sh script has to be changed from "NO" to "YES" for this script to work.

The following scripts were developed by Milton T. Drott for the manuscript entitled ÒPangenomics of the death cap mushroom Amanita phalloides, and of Agaricales, reveals dynamic evolution of toxin genes in an invasive rangeÓ please cite accordingly if using this pipeline.

The example input contains all of the scripts you will need to find MSDIN genes. Additionally, a single NCBI genome (Galerina marginata) is included to facilitate testing of scripts before using it on your own data. Scripts are included as .sh file and are also pasted into the Msdin_pipeline_scripts.docx Microsoft word file. Each script starts with hashed-out instructions of what the user needs to have done before using the script (e.g., installing certain programs like BLAST and setting user-defined variables). User-defined variables are highlighted in yellow in the Microsoft word document. These values will need to be changed in the .sh scripts before usage. Note that some variables are predefined and may work fine if used in the example_input folder. See Ôquick startÕ section below for a quickÉ startÉ

In the example_input scripts have already been run and their output can be found in the corresponding folders (as defined at the header of the scripts). You can delete these folders if youÕd like a fresh start using the following command:

rm -r putative_msdin_prots/ preprocessed_msdins/ final_msdin/ processed_msdin/ deduped_and_gene/

Some necessary files, like a library of MSDIN sequences and an associated MEME motif files are included from the associated manuscript but could be changed to reflect future discoveries.

Once all variables are defined in all of the scripts and all of the proper software has been installed the scripts should be self-contained and should function.

Quick start: 
-Install bedtools, EMBOSS, meme suite, and BLAST and add them to PATH. 
-Confirm that the above are in PATH.
-change Path_to_mast variable in MSDIN_motif.sh to be blank between quotes
-change ReadME variable in MSDIN_blast.sh to read "YES"
-run scripts:
bash MSDIN_blast_new.sh
bash MSDIN_motif.sh
bash MSDIN_motif_process_runmodes.sh
bash make_msdin_bed_and_parse_motif.sh
bash MSDIN_score_and_locus.sh
-See header in MSDIN_score_and_locus.sh file for information about final outputs
-If using your own input data please see information in MDSIN_blast_new.sh for input formatting. You will need to make a new name list in the folder youÕre running scripts.
-relevant outputs are put into a folder called final_msdin. Files are defined in the header of MSDIN_score_and_locus.sh 

Troubleshooting:
 if the scripts appear to not be working please verify that all of the required programs have been installed and are exported to PATH. Also confirm that variables at the top of scripts are defined correctly. If problems persist compare your input/output filesÕ format to those that are present in the example_input folder when it is first uncompressed (note that the example input also contains example outputs for all steps Ð as indicated above).

Previous validation:
Scripts were tested on OSX, Catalina using a range of user-defined parameters with the following versions:
EMBOSS v6.6.0 
Meme 5.3.3 
Bedtools 2.30.0 
Blast 2.12.0 

Scripts were tested on Linux, CentOS using only the default user-defined parameters with the following versions:
EMBOSS v6.5.7 
Meme 5.5.1 
Bedtools 2.30.0 
Blast 2.13.0 


In trying to find EMBOSS again during testing I had some trouble. The binaries seem to still be available as of this writing from: ftp://emboss.open-bio.org/pub/EMBOSS/old/6.5.0/EMBOSS-6.5.7.tar.gz
