# Supplementary material for: Pangenomics of the death cap mushroom Amanita phalloides, and of Agaricales, reveals dynamic evolution of toxin genes in an invasive range
Source: ISME J. 2023 May 23;17(8):1236–46. doi: 10.1038/s41396-023-01432-x (PMC10356791; doi:10.1038/s41396-023-01432-x)
Supplement: Supplementary file 6 — Scripts and example input [file 41396_2023_1432_MOESM6_ESM.gz › ./example_input/final_msdin/processed_best_msdin_final.bed]

GCA_000697645_1_chrm1_length_3629680	692305	692403	exon1_z_GCA_000697645_1_chrm1_length_3629680:692104-692404(-)__GCA_000697645.1_msdin_deduped_z_stop_search_3_10_13_x_	NA	-
GCA_000697645_1_chrm1_length_3629680	692240	692250	exon2_z_GCA_000697645_1_chrm1_length_3629680:692104-692404(-)__GCA_000697645.1_msdin_deduped_z_stop_search_3_10_13_x_	NA	-
GCA_000697645_1_chrm1_length_3629680	692250	692305	intron1_z_GCA_000697645_1_chrm1_length_3629680:692104-692404(-)__GCA_000697645.1_msdin_deduped_z_stop_search_3_10_13_x_	NA	-
GCA_000697645_1_chrm42_length_461175	167991	168089	exon1_z_GCA_000697645_1_chrm42_length_461175:167790-168090(-)__GCA_000697645.1_msdin_deduped_z_stop_search_3_10_11_x_	NA	-
GCA_000697645_1_chrm42_length_461175	167928	167938	exon2_z_GCA_000697645_1_chrm42_length_461175:167790-168090(-)__GCA_000697645.1_msdin_deduped_z_stop_search_3_10_11_x_	NA	-
GCA_000697645_1_chrm42_length_461175	167938	167991	intron1_z_GCA_000697645_1_chrm42_length_461175:167790-168090(-)__GCA_000697645.1_msdin_deduped_z_stop_search_3_10_11_x_	NA	-
