# Supplementary material for: Pangenomics of the death cap mushroom Amanita phalloides, and of Agaricales, reveals dynamic evolution of toxin genes in an invasive range
Source: ISME J. 2023 May 23;17(8):1236–46. doi: 10.1038/s41396-023-01432-x (PMC10356791; doi:10.1038/s41396-023-01432-x)
Supplement: Supplementary file 6 — Scripts and example input [file 41396_2023_1432_MOESM6_ESM.gz › ./example_input/putative_msdin_prots/GCA_000697645.1_chrm_name_key]

>KL142367.1 Galerina marginata CBS 339.88 unplaced genomic scaffold GALMAscaffold_1, whole genome shotgun sequence	>GCA_000697645_1_chrm1_length_3629680
>KL142368.1 Galerina marginata CBS 339.88 unplaced genomic scaffold GALMAscaffold_2, whole genome shotgun sequence	>GCA_000697645_1_chrm2_length_3405100
>KL142369.1 Galerina marginata CBS 339.88 unplaced genomic scaffold GALMAscaffold_3, whole genome shotgun sequence	>GCA_000697645_1_chrm3_length_2787131
>KL142370.1 Galerina marginata CBS 339.88 unplaced genomic scaffold GALMAscaffold_4, whole genome shotgun sequence	>GCA_000697645_1_chrm4_length_2684536
>KL142371.1 Galerina marginata CBS 339.88 unplaced genomic scaffold GALMAscaffold_5, whole genome shotgun sequence	>GCA_000697645_1_chrm5_length_2265228
>KL142372.1 Galerina marginata CBS 339.88 unplaced genomic scaffold GALMAscaffold_6, whole genome shotgun sequence	>GCA_000697645_1_chrm6_length_2059939
>KL142373.1 Galerina marginata CBS 339.88 unplaced genomic scaffold GALMAscaffold_7, whole genome shotgun sequence	>GCA_000697645_1_chrm7_length_1801584
>KL142374.1 Galerina marginata CBS 339.88 unplaced genomic scaffold GALMAscaffold_8, whole genome shotgun sequence	>GCA_000697645_1_chrm8_length_1753079
>KL142375.1 Galerina marginata CBS 339.88 unplaced genomic scaffold GALMAscaffold_9, whole genome shotgun sequence	>GCA_000697645_1_chrm9_length_1602056
>KL142376.1 Galerina marginata CBS 339.88 unplaced genomic scaffold GALMAscaffold_10, whole genome shotgun sequence	>GCA_000697645_1_chrm10_length_1443087
>KL142377.1 Galerina marginata CBS 339.88 unplaced genomic scaffold GALMAscaffold_11, whole genome shotgun sequence	>GCA_000697645_1_chrm11_length_1375477
>KL142378.1 Galerina marginata CBS 339.88 unplaced genomic scaffold GALMAscaffold_12, whole genome shotgun sequence	>GCA_000697645_1_chrm12_length_1322501
>KL142379.1 Galerina marginata CBS 339.88 unplaced genomic scaffold GALMAscaffold_13, whole genome shotgun sequence	>GCA_000697645_1_chrm13_length_1225323
>KL142380.1 Galerina marginata CBS 339.88 unplaced genomic scaffold GALMAscaffold_14, whole genome shotgun sequence	>GCA_000697645_1_chrm14_length_1220322
>KL142381.1 Galerina marginata CBS 339.88 unplaced genomic scaffold GALMAscaffold_15, whole genome shotgun sequence	>GCA_000697645_1_chrm15_length_1219514
>KL142382.1 Galerina marginata CBS 339.88 unplaced genomic scaffold GALMAscaffold_16, whole genome shotgun sequence	>GCA_000697645_1_chrm16_length_1198699
>KL142383.1 Galerina marginata CBS 339.88 unplaced genomic scaffold GALMAscaffold_17, whole genome shotgun sequence	>GCA_000697645_1_chrm17_length_1170706
>KL142384.1 Galerina marginata CBS 339.88 unplaced genomic scaffold GALMAscaffold_18, whole genome shotgun sequence	>GCA_000697645_1_chrm18_length_1084079
>KL142385.1 Galerina marginata CBS 339.88 unplaced genomic scaffold GALMAscaffold_19, whole genome shotgun sequence	>GCA_000697645_1_chrm19_length_1067563
>KL142386.1 Galerina marginata CBS 339.88 unplaced genomic scaffold GALMAscaffold_20, whole genome shotgun sequence	>GCA_000697645_1_chrm20_length_881762
>KL142387.1 Galerina marginata CBS 339.88 unplaced genomic scaffold GALMAscaffold_21, whole genome shotgun sequence	>GCA_000697645_1_chrm21_length_862935
>KL142388.1 Galerina marginata CBS 339.88 unplaced genomic scaffold GALMAscaffold_22, whole genome shotgun sequence	>GCA_000697645_1_chrm22_length_860572
>KL142389.1 Galerina marginata CBS 339.88 unplaced genomic scaffold GALMAscaffold_23, whole genome shotgun sequence	>GCA_000697645_1_chrm23_length_835357
>KL142390.1 Galerina marginata CBS 339.88 unplaced genomic scaffold GALMAscaffold_24, whole genome shotgun sequence	>GCA_000697645_1_chrm24_length_812708
>KL142391.1 Galerina marginata CBS 339.88 unplaced genomic scaffold GALMAscaffold_25, whole genome shotgun sequence	>GCA_000697645_1_chrm25_length_714093
>KL142392.1 Galerina marginata CBS 339.88 unplaced genomic scaffold GALMAscaffold_26, whole genome shotgun sequence	>GCA_000697645_1_chrm26_length_709172
>KL142393.1 Galerina marginata CBS 339.88 unplaced genomic scaffold GALMAscaffold_27, whole genome shotgun sequence	>GCA_000697645_1_chrm27_length_652278
>KL142394.1 Galerina marginata CBS 339.88 unplaced genomic scaffold GALMAscaffold_28, whole genome shotgun sequence	>GCA_000697645_1_chrm28_length_650116
>KL142395.1 Galerina marginata CBS 339.88 unplaced genomic scaffold GALMAscaffold_29, whole genome shotgun sequence	>GCA_000697645_1_chrm29_length_647508
>KL142396.1 Galerina marginata CBS 339.88 unplaced genomic scaffold GALMAscaffold_30, whole genome shotgun sequence	>GCA_000697645_1_chrm30_length_635046
>KL142397.1 Galerina marginata CBS 339.88 unplaced genomic scaffold GALMAscaffold_31, whole genome shotgun sequence	>GCA_000697645_1_chrm31_length_627148
>KL142398.1 Galerina marginata CBS 339.88 unplaced genomic scaffold GALMAscaffold_32, whole genome shotgun sequence	>GCA_000697645_1_chrm32_length_593681
>KL142399.1 Galerina marginata CBS 339.88 unplaced genomic scaffold GALMAscaffold_33, whole genome shotgun sequence	>GCA_000697645_1_chrm33_length_581327
>KL142400.1 Galerina marginata CBS 339.88 unplaced genomic scaffold GALMAscaffold_34, whole genome shotgun sequence	>GCA_000697645_1_chrm34_length_572400
>KL142401.1 Galerina marginata CBS 339.88 unplaced genomic scaffold GALMAscaffold_35, whole genome shotgun sequence	>GCA_000697645_1_chrm35_length_572047
>KL142402.1 Galerina marginata CBS 339.88 unplaced genomic scaffold GALMAscaffold_36, whole genome shotgun sequence	>GCA_000697645_1_chrm36_length_552015
>KL142403.1 Galerina marginata CBS 339.88 unplaced genomic scaffold GALMAscaffold_37, whole genome shotgun sequence	>GCA_000697645_1_chrm37_length_539563
>KL142404.1 Galerina marginata CBS 339.88 unplaced genomic scaffold GALMAscaffold_38, whole genome shotgun sequence	>GCA_000697645_1_chrm38_length_520244
>KL142405.1 Galerina marginata CBS 339.88 unplaced genomic scaffold GALMAscaffold_39, whole genome shotgun sequence	>GCA_000697645_1_chrm39_length_502811
>KL142406.1 Galerina marginata CBS 339.88 unplaced genomic scaffold GALMAscaffold_40, whole genome shotgun sequence	>GCA_000697645_1_chrm40_length_499640
>KL142407.1 Galerina marginata CBS 339.88 unplaced genomic scaffold GALMAscaffold_41, whole genome shotgun sequence	>GCA_000697645_1_chrm41_length_463447
>KL142408.1 Galerina marginata CBS 339.88 unplaced genomic scaffold GALMAscaffold_42, whole genome shotgun sequence	>GCA_000697645_1_chrm42_length_461175
>KL142409.1 Galerina marginata CBS 339.88 unplaced genomic scaffold GALMAscaffold_43, whole genome shotgun sequence	>GCA_000697645_1_chrm43_length_432874
>KL142410.1 Galerina marginata CBS 339.88 unplaced genomic scaffold GALMAscaffold_44, whole genome shotgun sequence	>GCA_000697645_1_chrm44_length_426585
>KL142411.1 Galerina marginata CBS 339.88 unplaced genomic scaffold GALMAscaffold_45, whole genome shotgun sequence	>GCA_000697645_1_chrm45_length_426354
>KL142412.1 Galerina marginata CBS 339.88 unplaced genomic scaffold GALMAscaffold_46, whole genome shotgun sequence	>GCA_000697645_1_chrm46_length_401632
>KL142413.1 Galerina marginata CBS 339.88 unplaced genomic scaffold GALMAscaffold_47, whole genome shotgun sequence	>GCA_000697645_1_chrm47_length_391398
>KL142414.1 Galerina marginata CBS 339.88 unplaced genomic scaffold GALMAscaffold_48, whole genome shotgun sequence	>GCA_000697645_1_chrm48_length_389393
>KL142415.1 Galerina marginata CBS 339.88 unplaced genomic scaffold GALMAscaffold_49, whole genome shotgun sequence	>GCA_000697645_1_chrm49_length_387759
>KL142416.1 Galerina marginata CBS 339.88 unplaced genomic scaffold GALMAscaffold_50, whole genome shotgun sequence	>GCA_000697645_1_chrm50_length_375249
>KL142417.1 Galerina marginata CBS 339.88 unplaced genomic scaffold GALMAscaffold_51, whole genome shotgun sequence	>GCA_000697645_1_chrm51_length_352610
>KL142418.1 Galerina marginata CBS 339.88 unplaced genomic scaffold GALMAscaffold_52, whole genome shotgun sequence	>GCA_000697645_1_chrm52_length_341928
>KL142419.1 Galerina marginata CBS 339.88 unplaced genomic scaffold GALMAscaffold_53, whole genome shotgun sequence	>GCA_000697645_1_chrm53_length_335605
>KL142420.1 Galerina marginata CBS 339.88 unplaced genomic scaffold GALMAscaffold_54, whole genome shotgun sequence	>GCA_000697645_1_chrm54_length_334874
>KL142421.1 Galerina marginata CBS 339.88 unplaced genomic scaffold GALMAscaffold_55, whole genome shotgun sequence	>GCA_000697645_1_chrm55_length_314699
>KL142422.1 Galerina marginata CBS 339.88 unplaced genomic scaffold GALMAscaffold_56, whole genome shotgun sequence	>GCA_000697645_1_chrm56_length_309142
>KL142423.1 Galerina marginata CBS 339.88 unplaced genomic scaffold GALMAscaffold_57, whole genome shotgun sequence	>GCA_000697645_1_chrm57_length_278706
>KL142424.1 Galerina marginata CBS 339.88 unplaced genomic scaffold GALMAscaffold_58, whole genome shotgun sequence	>GCA_000697645_1_chrm58_length_267026
>KL142425.1 Galerina marginata CBS 339.88 unplaced genomic scaffold GALMAscaffold_59, whole genome shotgun sequence	>GCA_000697645_1_chrm59_length_254698
>KL142426.1 Galerina marginata CBS 339.88 unplaced genomic scaffold GALMAscaffold_60, whole genome shotgun sequence	>GCA_000697645_1_chrm60_length_243526
>KL142427.1 Galerina marginata CBS 339.88 unplaced genomic scaffold GALMAscaffold_61, whole genome shotgun sequence	>GCA_000697645_1_chrm61_length_229592
>KL142428.1 Galerina marginata CBS 339.88 unplaced genomic scaffold GALMAscaffold_62, whole genome shotgun sequence	>GCA_000697645_1_chrm62_length_216225
>KL142429.1 Galerina marginata CBS 339.88 unplaced genomic scaffold GALMAscaffold_63, whole genome shotgun sequence	>GCA_000697645_1_chrm63_length_200939
>KL142430.1 Galerina marginata CBS 339.88 unplaced genomic scaffold GALMAscaffold_64, whole genome shotgun sequence	>GCA_000697645_1_chrm64_length_165785
>KL142431.1 Galerina marginata CBS 339.88 unplaced genomic scaffold GALMAscaffold_65, whole genome shotgun sequence	>GCA_000697645_1_chrm65_length_160556
>KL142432.1 Galerina marginata CBS 339.88 unplaced genomic scaffold GALMAscaffold_66, whole genome shotgun sequence	>GCA_000697645_1_chrm66_length_130918
>KL142433.1 Galerina marginata CBS 339.88 unplaced genomic scaffold GALMAscaffold_67, whole genome shotgun sequence	>GCA_000697645_1_chrm67_length_129693
>KL142434.1 Galerina marginata CBS 339.88 unplaced genomic scaffold GALMAscaffold_68, whole genome shotgun sequence	>GCA_000697645_1_chrm68_length_109178
>KL142435.1 Galerina marginata CBS 339.88 unplaced genomic scaffold GALMAscaffold_69, whole genome shotgun sequence	>GCA_000697645_1_chrm69_length_97821
>KL142436.1 Galerina marginata CBS 339.88 unplaced genomic scaffold GALMAscaffold_70, whole genome shotgun sequence	>GCA_000697645_1_chrm70_length_93635
>KL142437.1 Galerina marginata CBS 339.88 unplaced genomic scaffold GALMAscaffold_71, whole genome shotgun sequence	>GCA_000697645_1_chrm71_length_79686
>KL142438.1 Galerina marginata CBS 339.88 unplaced genomic scaffold GALMAscaffold_72, whole genome shotgun sequence	>GCA_000697645_1_chrm72_length_75325
>KL142439.1 Galerina marginata CBS 339.88 unplaced genomic scaffold GALMAscaffold_73, whole genome shotgun sequence	>GCA_000697645_1_chrm73_length_70651
>KL142440.1 Galerina marginata CBS 339.88 unplaced genomic scaffold GALMAscaffold_74, whole genome shotgun sequence	>GCA_000697645_1_chrm74_length_68758
>KL142441.1 Galerina marginata CBS 339.88 unplaced genomic scaffold GALMAscaffold_75, whole genome shotgun sequence	>GCA_000697645_1_chrm75_length_68008
>KL142442.1 Galerina marginata CBS 339.88 unplaced genomic scaffold GALMAscaffold_76, whole genome shotgun sequence	>GCA_000697645_1_chrm76_length_67912
>KL142443.1 Galerina marginata CBS 339.88 unplaced genomic scaffold GALMAscaffold_77, whole genome shotgun sequence	>GCA_000697645_1_chrm77_length_67885
>KL142444.1 Galerina marginata CBS 339.88 unplaced genomic scaffold GALMAscaffold_78, whole genome shotgun sequence	>GCA_000697645_1_chrm78_length_65858
>KL142445.1 Galerina marginata CBS 339.88 unplaced genomic scaffold GALMAscaffold_79, whole genome shotgun sequence	>GCA_000697645_1_chrm79_length_61045
>KL142446.1 Galerina marginata CBS 339.88 unplaced genomic scaffold GALMAscaffold_80, whole genome shotgun sequence	>GCA_000697645_1_chrm80_length_54233
>KL142447.1 Galerina marginata CBS 339.88 unplaced genomic scaffold GALMAscaffold_81, whole genome shotgun sequence	>GCA_000697645_1_chrm81_length_53765
>KL142448.1 Galerina marginata CBS 339.88 unplaced genomic scaffold GALMAscaffold_82, whole genome shotgun sequence	>GCA_000697645_1_chrm82_length_53238
>KL142449.1 Galerina marginata CBS 339.88 unplaced genomic scaffold GALMAscaffold_83, whole genome shotgun sequence	>GCA_000697645_1_chrm83_length_47290
>KL142450.1 Galerina marginata CBS 339.88 unplaced genomic scaffold GALMAscaffold_84, whole genome shotgun sequence	>GCA_000697645_1_chrm84_length_46208
>KL142451.1 Galerina marginata CBS 339.88 unplaced genomic scaffold GALMAscaffold_85, whole genome shotgun sequence	>GCA_000697645_1_chrm85_length_45955
>KL142452.1 Galerina marginata CBS 339.88 unplaced genomic scaffold GALMAscaffold_86, whole genome shotgun sequence	>GCA_000697645_1_chrm86_length_43305
>KL142453.1 Galerina marginata CBS 339.88 unplaced genomic scaffold GALMAscaffold_87, whole genome shotgun sequence	>GCA_000697645_1_chrm87_length_34783
>KL142454.1 Galerina marginata CBS 339.88 unplaced genomic scaffold GALMAscaffold_88, whole genome shotgun sequence	>GCA_000697645_1_chrm88_length_32529
>KL142455.1 Galerina marginata CBS 339.88 unplaced genomic scaffold GALMAscaffold_89, whole genome shotgun sequence	>GCA_000697645_1_chrm89_length_32146
>KL142456.1 Galerina marginata CBS 339.88 unplaced genomic scaffold GALMAscaffold_90, whole genome shotgun sequence	>GCA_000697645_1_chrm90_length_29181
>KL142457.1 Galerina marginata CBS 339.88 unplaced genomic scaffold GALMAscaffold_91, whole genome shotgun sequence	>GCA_000697645_1_chrm91_length_27014
>KL142458.1 Galerina marginata CBS 339.88 unplaced genomic scaffold GALMAscaffold_92, whole genome shotgun sequence	>GCA_000697645_1_chrm92_length_25522
>KL142459.1 Galerina marginata CBS 339.88 unplaced genomic scaffold GALMAscaffold_93, whole genome shotgun sequence	>GCA_000697645_1_chrm93_length_24450
>KL142460.1 Galerina marginata CBS 339.88 unplaced genomic scaffold GALMAscaffold_94, whole genome shotgun sequence	>GCA_000697645_1_chrm94_length_24234
>KL142461.1 Galerina marginata CBS 339.88 unplaced genomic scaffold GALMAscaffold_95, whole genome shotgun sequence	>GCA_000697645_1_chrm95_length_22539
>KL142462.1 Galerina marginata CBS 339.88 unplaced genomic scaffold GALMAscaffold_96, whole genome shotgun sequence	>GCA_000697645_1_chrm96_length_21839
>KL142463.1 Galerina marginata CBS 339.88 unplaced genomic scaffold GALMAscaffold_97, whole genome shotgun sequence	>GCA_000697645_1_chrm97_length_21113
>KL142464.1 Galerina marginata CBS 339.88 unplaced genomic scaffold GALMAscaffold_98, whole genome shotgun sequence	>GCA_000697645_1_chrm98_length_20058
>KL142465.1 Galerina marginata CBS 339.88 unplaced genomic scaffold GALMAscaffold_99, whole genome shotgun sequence	>GCA_000697645_1_chrm99_length_19823
>KL142466.1 Galerina marginata CBS 339.88 unplaced genomic scaffold GALMAscaffold_100, whole genome shotgun sequence	>GCA_000697645_1_chrm100_length_19375
>KL142467.1 Galerina marginata CBS 339.88 unplaced genomic scaffold GALMAscaffold_101, whole genome shotgun sequence	>GCA_000697645_1_chrm101_length_19007
>KL142468.1 Galerina marginata CBS 339.88 unplaced genomic scaffold GALMAscaffold_102, whole genome shotgun sequence	>GCA_000697645_1_chrm102_length_17829
>KL142469.1 Galerina marginata CBS 339.88 unplaced genomic scaffold GALMAscaffold_103, whole genome shotgun sequence	>GCA_000697645_1_chrm103_length_17393
>KL142470.1 Galerina marginata CBS 339.88 unplaced genomic scaffold GALMAscaffold_104, whole genome shotgun sequence	>GCA_000697645_1_chrm104_length_16914
>KL142471.1 Galerina marginata CBS 339.88 unplaced genomic scaffold GALMAscaffold_105, whole genome shotgun sequence	>GCA_000697645_1_chrm105_length_15689
>KL142472.1 Galerina marginata CBS 339.88 unplaced genomic scaffold GALMAscaffold_106, whole genome shotgun sequence	>GCA_000697645_1_chrm106_length_14217
>KL142473.1 Galerina marginata CBS 339.88 unplaced genomic scaffold GALMAscaffold_107, whole genome shotgun sequence	>GCA_000697645_1_chrm107_length_14089
>KL142474.1 Galerina marginata CBS 339.88 unplaced genomic scaffold GALMAscaffold_108, whole genome shotgun sequence	>GCA_000697645_1_chrm108_length_13553
>KL142475.1 Galerina marginata CBS 339.88 unplaced genomic scaffold GALMAscaffold_109, whole genome shotgun sequence	>GCA_000697645_1_chrm109_length_13503
>KL142476.1 Galerina marginata CBS 339.88 unplaced genomic scaffold GALMAscaffold_110, whole genome shotgun sequence	>GCA_000697645_1_chrm110_length_13297
>KL142477.1 Galerina marginata CBS 339.88 unplaced genomic scaffold GALMAscaffold_111, whole genome shotgun sequence	>GCA_000697645_1_chrm111_length_12957
>KL142478.1 Galerina marginata CBS 339.88 unplaced genomic scaffold GALMAscaffold_112, whole genome shotgun sequence	>GCA_000697645_1_chrm112_length_12860
>KL142479.1 Galerina marginata CBS 339.88 unplaced genomic scaffold GALMAscaffold_113, whole genome shotgun sequence	>GCA_000697645_1_chrm113_length_12625
>KL142480.1 Galerina marginata CBS 339.88 unplaced genomic scaffold GALMAscaffold_114, whole genome shotgun sequence	>GCA_000697645_1_chrm114_length_12508
>KL142481.1 Galerina marginata CBS 339.88 unplaced genomic scaffold GALMAscaffold_115, whole genome shotgun sequence	>GCA_000697645_1_chrm115_length_12508
>KL142482.1 Galerina marginata CBS 339.88 unplaced genomic scaffold GALMAscaffold_116, whole genome shotgun sequence	>GCA_000697645_1_chrm116_length_12325
>KL142483.1 Galerina marginata CBS 339.88 unplaced genomic scaffold GALMAscaffold_117, whole genome shotgun sequence	>GCA_000697645_1_chrm117_length_12222
>KL142484.1 Galerina marginata CBS 339.88 unplaced genomic scaffold GALMAscaffold_118, whole genome shotgun sequence	>GCA_000697645_1_chrm118_length_12214
>KL142485.1 Galerina marginata CBS 339.88 unplaced genomic scaffold GALMAscaffold_119, whole genome shotgun sequence	>GCA_000697645_1_chrm119_length_12191
>KL142486.1 Galerina marginata CBS 339.88 unplaced genomic scaffold GALMAscaffold_120, whole genome shotgun sequence	>GCA_000697645_1_chrm120_length_12148
>KL142487.1 Galerina marginata CBS 339.88 unplaced genomic scaffold GALMAscaffold_121, whole genome shotgun sequence	>GCA_000697645_1_chrm121_length_11752
>KL142488.1 Galerina marginata CBS 339.88 unplaced genomic scaffold GALMAscaffold_122, whole genome shotgun sequence	>GCA_000697645_1_chrm122_length_10338
>KL142489.1 Galerina marginata CBS 339.88 unplaced genomic scaffold GALMAscaffold_123, whole genome shotgun sequence	>GCA_000697645_1_chrm123_length_9809
>KL142490.1 Galerina marginata CBS 339.88 unplaced genomic scaffold GALMAscaffold_124, whole genome shotgun sequence	>GCA_000697645_1_chrm124_length_9688
>KL142491.1 Galerina marginata CBS 339.88 unplaced genomic scaffold GALMAscaffold_125, whole genome shotgun sequence	>GCA_000697645_1_chrm125_length_9543
>KL142492.1 Galerina marginata CBS 339.88 unplaced genomic scaffold GALMAscaffold_126, whole genome shotgun sequence	>GCA_000697645_1_chrm126_length_9535
>KL142493.1 Galerina marginata CBS 339.88 unplaced genomic scaffold GALMAscaffold_127, whole genome shotgun sequence	>GCA_000697645_1_chrm127_length_8554
>KL142494.1 Galerina marginata CBS 339.88 unplaced genomic scaffold GALMAscaffold_128, whole genome shotgun sequence	>GCA_000697645_1_chrm128_length_7844
>KL142495.1 Galerina marginata CBS 339.88 unplaced genomic scaffold GALMAscaffold_129, whole genome shotgun sequence	>GCA_000697645_1_chrm129_length_7357
>KL142496.1 Galerina marginata CBS 339.88 unplaced genomic scaffold GALMAscaffold_130, whole genome shotgun sequence	>GCA_000697645_1_chrm130_length_6902
>KL142497.1 Galerina marginata CBS 339.88 unplaced genomic scaffold GALMAscaffold_131, whole genome shotgun sequence	>GCA_000697645_1_chrm131_length_6751
>KL142498.1 Galerina marginata CBS 339.88 unplaced genomic scaffold GALMAscaffold_132, whole genome shotgun sequence	>GCA_000697645_1_chrm132_length_6346
>KL142499.1 Galerina marginata CBS 339.88 unplaced genomic scaffold GALMAscaffold_133, whole genome shotgun sequence	>GCA_000697645_1_chrm133_length_6056
>KL142500.1 Galerina marginata CBS 339.88 unplaced genomic scaffold GALMAscaffold_134, whole genome shotgun sequence	>GCA_000697645_1_chrm134_length_5999
>KL142501.1 Galerina marginata CBS 339.88 unplaced genomic scaffold GALMAscaffold_135, whole genome shotgun sequence	>GCA_000697645_1_chrm135_length_5898
>KL142502.1 Galerina marginata CBS 339.88 unplaced genomic scaffold GALMAscaffold_136, whole genome shotgun sequence	>GCA_000697645_1_chrm136_length_5781
>KL142503.1 Galerina marginata CBS 339.88 unplaced genomic scaffold GALMAscaffold_137, whole genome shotgun sequence	>GCA_000697645_1_chrm137_length_5679
>KL142504.1 Galerina marginata CBS 339.88 unplaced genomic scaffold GALMAscaffold_138, whole genome shotgun sequence	>GCA_000697645_1_chrm138_length_5539
>KL142505.1 Galerina marginata CBS 339.88 unplaced genomic scaffold GALMAscaffold_139, whole genome shotgun sequence	>GCA_000697645_1_chrm139_length_5504
>KL142506.1 Galerina marginata CBS 339.88 unplaced genomic scaffold GALMAscaffold_140, whole genome shotgun sequence	>GCA_000697645_1_chrm140_length_5467
>KL142507.1 Galerina marginata CBS 339.88 unplaced genomic scaffold GALMAscaffold_141, whole genome shotgun sequence	>GCA_000697645_1_chrm141_length_5341
>KL142508.1 Galerina marginata CBS 339.88 unplaced genomic scaffold GALMAscaffold_142, whole genome shotgun sequence	>GCA_000697645_1_chrm142_length_5202
>KL142509.1 Galerina marginata CBS 339.88 unplaced genomic scaffold GALMAscaffold_143, whole genome shotgun sequence	>GCA_000697645_1_chrm143_length_5066
>KL142510.1 Galerina marginata CBS 339.88 unplaced genomic scaffold GALMAscaffold_144, whole genome shotgun sequence	>GCA_000697645_1_chrm144_length_5066
>KL142511.1 Galerina marginata CBS 339.88 unplaced genomic scaffold GALMAscaffold_145, whole genome shotgun sequence	>GCA_000697645_1_chrm145_length_5064
>KL142512.1 Galerina marginata CBS 339.88 unplaced genomic scaffold GALMAscaffold_146, whole genome shotgun sequence	>GCA_000697645_1_chrm146_length_4996
>KL142513.1 Galerina marginata CBS 339.88 unplaced genomic scaffold GALMAscaffold_147, whole genome shotgun sequence	>GCA_000697645_1_chrm147_length_4993
>KL142514.1 Galerina marginata CBS 339.88 unplaced genomic scaffold GALMAscaffold_148, whole genome shotgun sequence	>GCA_000697645_1_chrm148_length_4978
>KL142515.1 Galerina marginata CBS 339.88 unplaced genomic scaffold GALMAscaffold_149, whole genome shotgun sequence	>GCA_000697645_1_chrm149_length_4977
>KL142516.1 Galerina marginata CBS 339.88 unplaced genomic scaffold GALMAscaffold_150, whole genome shotgun sequence	>GCA_000697645_1_chrm150_length_4966
>KL142517.1 Galerina marginata CBS 339.88 unplaced genomic scaffold GALMAscaffold_151, whole genome shotgun sequence	>GCA_000697645_1_chrm151_length_4944
>KL142518.1 Galerina marginata CBS 339.88 unplaced genomic scaffold GALMAscaffold_152, whole genome shotgun sequence	>GCA_000697645_1_chrm152_length_4908
>KL142519.1 Galerina marginata CBS 339.88 unplaced genomic scaffold GALMAscaffold_153, whole genome shotgun sequence	>GCA_000697645_1_chrm153_length_4898
>KL142520.1 Galerina marginata CBS 339.88 unplaced genomic scaffold GALMAscaffold_154, whole genome shotgun sequence	>GCA_000697645_1_chrm154_length_4860
>KL142521.1 Galerina marginata CBS 339.88 unplaced genomic scaffold GALMAscaffold_155, whole genome shotgun sequence	>GCA_000697645_1_chrm155_length_4784
>KL142522.1 Galerina marginata CBS 339.88 unplaced genomic scaffold GALMAscaffold_156, whole genome shotgun sequence	>GCA_000697645_1_chrm156_length_4779
>KL142523.1 Galerina marginata CBS 339.88 unplaced genomic scaffold GALMAscaffold_157, whole genome shotgun sequence	>GCA_000697645_1_chrm157_length_4737
>KL142524.1 Galerina marginata CBS 339.88 unplaced genomic scaffold GALMAscaffold_158, whole genome shotgun sequence	>GCA_000697645_1_chrm158_length_4694
>KL142525.1 Galerina marginata CBS 339.88 unplaced genomic scaffold GALMAscaffold_159, whole genome shotgun sequence	>GCA_000697645_1_chrm159_length_4652
>KL142526.1 Galerina marginata CBS 339.88 unplaced genomic scaffold GALMAscaffold_160, whole genome shotgun sequence	>GCA_000697645_1_chrm160_length_4634
>KL142527.1 Galerina marginata CBS 339.88 unplaced genomic scaffold GALMAscaffold_161, whole genome shotgun sequence	>GCA_000697645_1_chrm161_length_4625
>KL142528.1 Galerina marginata CBS 339.88 unplaced genomic scaffold GALMAscaffold_162, whole genome shotgun sequence	>GCA_000697645_1_chrm162_length_4543
>KL142529.1 Galerina marginata CBS 339.88 unplaced genomic scaffold GALMAscaffold_163, whole genome shotgun sequence	>GCA_000697645_1_chrm163_length_4524
>KL142530.1 Galerina marginata CBS 339.88 unplaced genomic scaffold GALMAscaffold_164, whole genome shotgun sequence	>GCA_000697645_1_chrm164_length_4522
>KL142531.1 Galerina marginata CBS 339.88 unplaced genomic scaffold GALMAscaffold_165, whole genome shotgun sequence	>GCA_000697645_1_chrm165_length_4520
>KL142532.1 Galerina marginata CBS 339.88 unplaced genomic scaffold GALMAscaffold_166, whole genome shotgun sequence	>GCA_000697645_1_chrm166_length_4414
>KL142533.1 Galerina marginata CBS 339.88 unplaced genomic scaffold GALMAscaffold_167, whole genome shotgun sequence	>GCA_000697645_1_chrm167_length_4368
>KL142534.1 Galerina marginata CBS 339.88 unplaced genomic scaffold GALMAscaffold_168, whole genome shotgun sequence	>GCA_000697645_1_chrm168_length_4363
>KL142535.1 Galerina marginata CBS 339.88 unplaced genomic scaffold GALMAscaffold_169, whole genome shotgun sequence	>GCA_000697645_1_chrm169_length_4357
>KL142536.1 Galerina marginata CBS 339.88 unplaced genomic scaffold GALMAscaffold_170, whole genome shotgun sequence	>GCA_000697645_1_chrm170_length_4330
>KL142537.1 Galerina marginata CBS 339.88 unplaced genomic scaffold GALMAscaffold_171, whole genome shotgun sequence	>GCA_000697645_1_chrm171_length_4324
>KL142538.1 Galerina marginata CBS 339.88 unplaced genomic scaffold GALMAscaffold_172, whole genome shotgun sequence	>GCA_000697645_1_chrm172_length_4257
>KL142539.1 Galerina marginata CBS 339.88 unplaced genomic scaffold GALMAscaffold_173, whole genome shotgun sequence	>GCA_000697645_1_chrm173_length_4228
>KL142540.1 Galerina marginata CBS 339.88 unplaced genomic scaffold GALMAscaffold_174, whole genome shotgun sequence	>GCA_000697645_1_chrm174_length_4225
>KL142541.1 Galerina marginata CBS 339.88 unplaced genomic scaffold GALMAscaffold_175, whole genome shotgun sequence	>GCA_000697645_1_chrm175_length_4209
>KL142542.1 Galerina marginata CBS 339.88 unplaced genomic scaffold GALMAscaffold_176, whole genome shotgun sequence	>GCA_000697645_1_chrm176_length_4193
>KL142543.1 Galerina marginata CBS 339.88 unplaced genomic scaffold GALMAscaffold_177, whole genome shotgun sequence	>GCA_000697645_1_chrm177_length_4141
>KL142544.1 Galerina marginata CBS 339.88 unplaced genomic scaffold GALMAscaffold_178, whole genome shotgun sequence	>GCA_000697645_1_chrm178_length_4106
>KL142545.1 Galerina marginata CBS 339.88 unplaced genomic scaffold GALMAscaffold_179, whole genome shotgun sequence	>GCA_000697645_1_chrm179_length_4105
>KL142546.1 Galerina marginata CBS 339.88 unplaced genomic scaffold GALMAscaffold_180, whole genome shotgun sequence	>GCA_000697645_1_chrm180_length_4017
>KL142547.1 Galerina marginata CBS 339.88 unplaced genomic scaffold GALMAscaffold_181, whole genome shotgun sequence	>GCA_000697645_1_chrm181_length_3974
>KL142548.1 Galerina marginata CBS 339.88 unplaced genomic scaffold GALMAscaffold_182, whole genome shotgun sequence	>GCA_000697645_1_chrm182_length_3971
>KL142549.1 Galerina marginata CBS 339.88 unplaced genomic scaffold GALMAscaffold_183, whole genome shotgun sequence	>GCA_000697645_1_chrm183_length_3836
>KL142550.1 Galerina marginata CBS 339.88 unplaced genomic scaffold GALMAscaffold_184, whole genome shotgun sequence	>GCA_000697645_1_chrm184_length_3814
>KL142551.1 Galerina marginata CBS 339.88 unplaced genomic scaffold GALMAscaffold_185, whole genome shotgun sequence	>GCA_000697645_1_chrm185_length_3802
>KL142552.1 Galerina marginata CBS 339.88 unplaced genomic scaffold GALMAscaffold_186, whole genome shotgun sequence	>GCA_000697645_1_chrm186_length_3774
>KL142553.1 Galerina marginata CBS 339.88 unplaced genomic scaffold GALMAscaffold_187, whole genome shotgun sequence	>GCA_000697645_1_chrm187_length_3743
>KL142554.1 Galerina marginata CBS 339.88 unplaced genomic scaffold GALMAscaffold_188, whole genome shotgun sequence	>GCA_000697645_1_chrm188_length_3701
>KL142555.1 Galerina marginata CBS 339.88 unplaced genomic scaffold GALMAscaffold_189, whole genome shotgun sequence	>GCA_000697645_1_chrm189_length_3689
>KL142556.1 Galerina marginata CBS 339.88 unplaced genomic scaffold GALMAscaffold_190, whole genome shotgun sequence	>GCA_000697645_1_chrm190_length_3658
>KL142557.1 Galerina marginata CBS 339.88 unplaced genomic scaffold GALMAscaffold_191, whole genome shotgun sequence	>GCA_000697645_1_chrm191_length_3652
>KL142558.1 Galerina marginata CBS 339.88 unplaced genomic scaffold GALMAscaffold_192, whole genome shotgun sequence	>GCA_000697645_1_chrm192_length_3650
>KL142559.1 Galerina marginata CBS 339.88 unplaced genomic scaffold GALMAscaffold_193, whole genome shotgun sequence	>GCA_000697645_1_chrm193_length_3639
>KL142560.1 Galerina marginata CBS 339.88 unplaced genomic scaffold GALMAscaffold_194, whole genome shotgun sequence	>GCA_000697645_1_chrm194_length_3620
>KL142561.1 Galerina marginata CBS 339.88 unplaced genomic scaffold GALMAscaffold_195, whole genome shotgun sequence	>GCA_000697645_1_chrm195_length_3607
>KL142562.1 Galerina marginata CBS 339.88 unplaced genomic scaffold GALMAscaffold_196, whole genome shotgun sequence	>GCA_000697645_1_chrm196_length_3547
>KL142563.1 Galerina marginata CBS 339.88 unplaced genomic scaffold GALMAscaffold_197, whole genome shotgun sequence	>GCA_000697645_1_chrm197_length_3532
>KL142564.1 Galerina marginata CBS 339.88 unplaced genomic scaffold GALMAscaffold_198, whole genome shotgun sequence	>GCA_000697645_1_chrm198_length_3517
>KL142565.1 Galerina marginata CBS 339.88 unplaced genomic scaffold GALMAscaffold_199, whole genome shotgun sequence	>GCA_000697645_1_chrm199_length_3500
>KL142566.1 Galerina marginata CBS 339.88 unplaced genomic scaffold GALMAscaffold_200, whole genome shotgun sequence	>GCA_000697645_1_chrm200_length_3489
>KL142567.1 Galerina marginata CBS 339.88 unplaced genomic scaffold GALMAscaffold_201, whole genome shotgun sequence	>GCA_000697645_1_chrm201_length_3481
>KL142568.1 Galerina marginata CBS 339.88 unplaced genomic scaffold GALMAscaffold_202, whole genome shotgun sequence	>GCA_000697645_1_chrm202_length_3474
>KL142569.1 Galerina marginata CBS 339.88 unplaced genomic scaffold GALMAscaffold_203, whole genome shotgun sequence	>GCA_000697645_1_chrm203_length_3472
>KL142570.1 Galerina marginata CBS 339.88 unplaced genomic scaffold GALMAscaffold_204, whole genome shotgun sequence	>GCA_000697645_1_chrm204_length_3466
>KL142571.1 Galerina marginata CBS 339.88 unplaced genomic scaffold GALMAscaffold_205, whole genome shotgun sequence	>GCA_000697645_1_chrm205_length_3463
>KL142572.1 Galerina marginata CBS 339.88 unplaced genomic scaffold GALMAscaffold_206, whole genome shotgun sequence	>GCA_000697645_1_chrm206_length_3433
>KL142573.1 Galerina marginata CBS 339.88 unplaced genomic scaffold GALMAscaffold_207, whole genome shotgun sequence	>GCA_000697645_1_chrm207_length_3431
>KL142574.1 Galerina marginata CBS 339.88 unplaced genomic scaffold GALMAscaffold_208, whole genome shotgun sequence	>GCA_000697645_1_chrm208_length_3425
>KL142575.1 Galerina marginata CBS 339.88 unplaced genomic scaffold GALMAscaffold_209, whole genome shotgun sequence	>GCA_000697645_1_chrm209_length_3395
>KL142576.1 Galerina marginata CBS 339.88 unplaced genomic scaffold GALMAscaffold_210, whole genome shotgun sequence	>GCA_000697645_1_chrm210_length_3395
>KL142577.1 Galerina marginata CBS 339.88 unplaced genomic scaffold GALMAscaffold_211, whole genome shotgun sequence	>GCA_000697645_1_chrm211_length_3370
>KL142578.1 Galerina marginata CBS 339.88 unplaced genomic scaffold GALMAscaffold_212, whole genome shotgun sequence	>GCA_000697645_1_chrm212_length_3359
>KL142579.1 Galerina marginata CBS 339.88 unplaced genomic scaffold GALMAscaffold_213, whole genome shotgun sequence	>GCA_000697645_1_chrm213_length_3347
>KL142580.1 Galerina marginata CBS 339.88 unplaced genomic scaffold GALMAscaffold_214, whole genome shotgun sequence	>GCA_000697645_1_chrm214_length_3311
>KL142581.1 Galerina marginata CBS 339.88 unplaced genomic scaffold GALMAscaffold_215, whole genome shotgun sequence	>GCA_000697645_1_chrm215_length_3304
>KL142582.1 Galerina marginata CBS 339.88 unplaced genomic scaffold GALMAscaffold_216, whole genome shotgun sequence	>GCA_000697645_1_chrm216_length_3299
>KL142583.1 Galerina marginata CBS 339.88 unplaced genomic scaffold GALMAscaffold_217, whole genome shotgun sequence	>GCA_000697645_1_chrm217_length_3294
>KL142584.1 Galerina marginata CBS 339.88 unplaced genomic scaffold GALMAscaffold_218, whole genome shotgun sequence	>GCA_000697645_1_chrm218_length_3289
>KL142585.1 Galerina marginata CBS 339.88 unplaced genomic scaffold GALMAscaffold_219, whole genome shotgun sequence	>GCA_000697645_1_chrm219_length_3276
>KL142586.1 Galerina marginata CBS 339.88 unplaced genomic scaffold GALMAscaffold_220, whole genome shotgun sequence	>GCA_000697645_1_chrm220_length_3275
>KL142587.1 Galerina marginata CBS 339.88 unplaced genomic scaffold GALMAscaffold_221, whole genome shotgun sequence	>GCA_000697645_1_chrm221_length_3270
>KL142588.1 Galerina marginata CBS 339.88 unplaced genomic scaffold GALMAscaffold_222, whole genome shotgun sequence	>GCA_000697645_1_chrm222_length_3245
>KL142589.1 Galerina marginata CBS 339.88 unplaced genomic scaffold GALMAscaffold_223, whole genome shotgun sequence	>GCA_000697645_1_chrm223_length_3229
>KL142590.1 Galerina marginata CBS 339.88 unplaced genomic scaffold GALMAscaffold_224, whole genome shotgun sequence	>GCA_000697645_1_chrm224_length_3220
>KL142591.1 Galerina marginata CBS 339.88 unplaced genomic scaffold GALMAscaffold_225, whole genome shotgun sequence	>GCA_000697645_1_chrm225_length_3185
>KL142592.1 Galerina marginata CBS 339.88 unplaced genomic scaffold GALMAscaffold_226, whole genome shotgun sequence	>GCA_000697645_1_chrm226_length_3183
>KL142593.1 Galerina marginata CBS 339.88 unplaced genomic scaffold GALMAscaffold_227, whole genome shotgun sequence	>GCA_000697645_1_chrm227_length_3160
>KL142594.1 Galerina marginata CBS 339.88 unplaced genomic scaffold GALMAscaffold_228, whole genome shotgun sequence	>GCA_000697645_1_chrm228_length_3152
>KL142595.1 Galerina marginata CBS 339.88 unplaced genomic scaffold GALMAscaffold_229, whole genome shotgun sequence	>GCA_000697645_1_chrm229_length_3145
>KL142596.1 Galerina marginata CBS 339.88 unplaced genomic scaffold GALMAscaffold_230, whole genome shotgun sequence	>GCA_000697645_1_chrm230_length_3131
>KL142597.1 Galerina marginata CBS 339.88 unplaced genomic scaffold GALMAscaffold_231, whole genome shotgun sequence	>GCA_000697645_1_chrm231_length_3104
>KL142598.1 Galerina marginata CBS 339.88 unplaced genomic scaffold GALMAscaffold_232, whole genome shotgun sequence	>GCA_000697645_1_chrm232_length_3097
>KL142599.1 Galerina marginata CBS 339.88 unplaced genomic scaffold GALMAscaffold_233, whole genome shotgun sequence	>GCA_000697645_1_chrm233_length_3083
>KL142600.1 Galerina marginata CBS 339.88 unplaced genomic scaffold GALMAscaffold_234, whole genome shotgun sequence	>GCA_000697645_1_chrm234_length_3069
>KL142601.1 Galerina marginata CBS 339.88 unplaced genomic scaffold GALMAscaffold_235, whole genome shotgun sequence	>GCA_000697645_1_chrm235_length_3067
>KL142602.1 Galerina marginata CBS 339.88 unplaced genomic scaffold GALMAscaffold_236, whole genome shotgun sequence	>GCA_000697645_1_chrm236_length_3057
>KL142603.1 Galerina marginata CBS 339.88 unplaced genomic scaffold GALMAscaffold_237, whole genome shotgun sequence	>GCA_000697645_1_chrm237_length_3046
>KL142604.1 Galerina marginata CBS 339.88 unplaced genomic scaffold GALMAscaffold_238, whole genome shotgun sequence	>GCA_000697645_1_chrm238_length_3040
>KL142605.1 Galerina marginata CBS 339.88 unplaced genomic scaffold GALMAscaffold_239, whole genome shotgun sequence	>GCA_000697645_1_chrm239_length_3038
>KL142606.1 Galerina marginata CBS 339.88 unplaced genomic scaffold GALMAscaffold_240, whole genome shotgun sequence	>GCA_000697645_1_chrm240_length_3024
>KL142607.1 Galerina marginata CBS 339.88 unplaced genomic scaffold GALMAscaffold_241, whole genome shotgun sequence	>GCA_000697645_1_chrm241_length_3019
>KL142608.1 Galerina marginata CBS 339.88 unplaced genomic scaffold GALMAscaffold_242, whole genome shotgun sequence	>GCA_000697645_1_chrm242_length_3013
>KL142609.1 Galerina marginata CBS 339.88 unplaced genomic scaffold GALMAscaffold_243, whole genome shotgun sequence	>GCA_000697645_1_chrm243_length_2993
>KL142610.1 Galerina marginata CBS 339.88 unplaced genomic scaffold GALMAscaffold_244, whole genome shotgun sequence	>GCA_000697645_1_chrm244_length_2980
>KL142611.1 Galerina marginata CBS 339.88 unplaced genomic scaffold GALMAscaffold_245, whole genome shotgun sequence	>GCA_000697645_1_chrm245_length_2955
>KL142612.1 Galerina marginata CBS 339.88 unplaced genomic scaffold GALMAscaffold_246, whole genome shotgun sequence	>GCA_000697645_1_chrm246_length_2954
>KL142613.1 Galerina marginata CBS 339.88 unplaced genomic scaffold GALMAscaffold_247, whole genome shotgun sequence	>GCA_000697645_1_chrm247_length_2947
>KL142614.1 Galerina marginata CBS 339.88 unplaced genomic scaffold GALMAscaffold_248, whole genome shotgun sequence	>GCA_000697645_1_chrm248_length_2945
>KL142615.1 Galerina marginata CBS 339.88 unplaced genomic scaffold GALMAscaffold_249, whole genome shotgun sequence	>GCA_000697645_1_chrm249_length_2934
>KL142616.1 Galerina marginata CBS 339.88 unplaced genomic scaffold GALMAscaffold_250, whole genome shotgun sequence	>GCA_000697645_1_chrm250_length_2914
>KL142617.1 Galerina marginata CBS 339.88 unplaced genomic scaffold GALMAscaffold_251, whole genome shotgun sequence	>GCA_000697645_1_chrm251_length_2886
>KL142618.1 Galerina marginata CBS 339.88 unplaced genomic scaffold GALMAscaffold_252, whole genome shotgun sequence	>GCA_000697645_1_chrm252_length_2882
>KL142619.1 Galerina marginata CBS 339.88 unplaced genomic scaffold GALMAscaffold_253, whole genome shotgun sequence	>GCA_000697645_1_chrm253_length_2880
>KL142620.1 Galerina marginata CBS 339.88 unplaced genomic scaffold GALMAscaffold_254, whole genome shotgun sequence	>GCA_000697645_1_chrm254_length_2873
>KL142621.1 Galerina marginata CBS 339.88 unplaced genomic scaffold GALMAscaffold_255, whole genome shotgun sequence	>GCA_000697645_1_chrm255_length_2867
>KL142622.1 Galerina marginata CBS 339.88 unplaced genomic scaffold GALMAscaffold_256, whole genome shotgun sequence	>GCA_000697645_1_chrm256_length_2841
>KL142623.1 Galerina marginata CBS 339.88 unplaced genomic scaffold GALMAscaffold_257, whole genome shotgun sequence	>GCA_000697645_1_chrm257_length_2824
>KL142624.1 Galerina marginata CBS 339.88 unplaced genomic scaffold GALMAscaffold_258, whole genome shotgun sequence	>GCA_000697645_1_chrm258_length_2784
>KL142625.1 Galerina marginata CBS 339.88 unplaced genomic scaffold GALMAscaffold_259, whole genome shotgun sequence	>GCA_000697645_1_chrm259_length_2769
>KL142626.1 Galerina marginata CBS 339.88 unplaced genomic scaffold GALMAscaffold_260, whole genome shotgun sequence	>GCA_000697645_1_chrm260_length_2742
>KL142627.1 Galerina marginata CBS 339.88 unplaced genomic scaffold GALMAscaffold_261, whole genome shotgun sequence	>GCA_000697645_1_chrm261_length_2739
>KL142628.1 Galerina marginata CBS 339.88 unplaced genomic scaffold GALMAscaffold_262, whole genome shotgun sequence	>GCA_000697645_1_chrm262_length_2721
>KL142629.1 Galerina marginata CBS 339.88 unplaced genomic scaffold GALMAscaffold_263, whole genome shotgun sequence	>GCA_000697645_1_chrm263_length_2708
>KL142630.1 Galerina marginata CBS 339.88 unplaced genomic scaffold GALMAscaffold_264, whole genome shotgun sequence	>GCA_000697645_1_chrm264_length_2698
>KL142631.1 Galerina marginata CBS 339.88 unplaced genomic scaffold GALMAscaffold_265, whole genome shotgun sequence	>GCA_000697645_1_chrm265_length_2696
>KL142632.1 Galerina marginata CBS 339.88 unplaced genomic scaffold GALMAscaffold_266, whole genome shotgun sequence	>GCA_000697645_1_chrm266_length_2696
>KL142633.1 Galerina marginata CBS 339.88 unplaced genomic scaffold GALMAscaffold_267, whole genome shotgun sequence	>GCA_000697645_1_chrm267_length_2682
>KL142634.1 Galerina marginata CBS 339.88 unplaced genomic scaffold GALMAscaffold_268, whole genome shotgun sequence	>GCA_000697645_1_chrm268_length_2680
>KL142635.1 Galerina marginata CBS 339.88 unplaced genomic scaffold GALMAscaffold_269, whole genome shotgun sequence	>GCA_000697645_1_chrm269_length_2659
>KL142636.1 Galerina marginata CBS 339.88 unplaced genomic scaffold GALMAscaffold_270, whole genome shotgun sequence	>GCA_000697645_1_chrm270_length_2657
>KL142637.1 Galerina marginata CBS 339.88 unplaced genomic scaffold GALMAscaffold_271, whole genome shotgun sequence	>GCA_000697645_1_chrm271_length_2655
>KL142638.1 Galerina marginata CBS 339.88 unplaced genomic scaffold GALMAscaffold_272, whole genome shotgun sequence	>GCA_000697645_1_chrm272_length_2648
>KL142639.1 Galerina marginata CBS 339.88 unplaced genomic scaffold GALMAscaffold_273, whole genome shotgun sequence	>GCA_000697645_1_chrm273_length_2647
>KL142640.1 Galerina marginata CBS 339.88 unplaced genomic scaffold GALMAscaffold_274, whole genome shotgun sequence	>GCA_000697645_1_chrm274_length_2621
>KL142641.1 Galerina marginata CBS 339.88 unplaced genomic scaffold GALMAscaffold_275, whole genome shotgun sequence	>GCA_000697645_1_chrm275_length_2621
>KL142642.1 Galerina marginata CBS 339.88 unplaced genomic scaffold GALMAscaffold_276, whole genome shotgun sequence	>GCA_000697645_1_chrm276_length_2620
>KL142643.1 Galerina marginata CBS 339.88 unplaced genomic scaffold GALMAscaffold_277, whole genome shotgun sequence	>GCA_000697645_1_chrm277_length_2607
>KL142644.1 Galerina marginata CBS 339.88 unplaced genomic scaffold GALMAscaffold_278, whole genome shotgun sequence	>GCA_000697645_1_chrm278_length_2606
>KL142645.1 Galerina marginata CBS 339.88 unplaced genomic scaffold GALMAscaffold_279, whole genome shotgun sequence	>GCA_000697645_1_chrm279_length_2583
>KL142646.1 Galerina marginata CBS 339.88 unplaced genomic scaffold GALMAscaffold_280, whole genome shotgun sequence	>GCA_000697645_1_chrm280_length_2580
>KL142647.1 Galerina marginata CBS 339.88 unplaced genomic scaffold GALMAscaffold_281, whole genome shotgun sequence	>GCA_000697645_1_chrm281_length_2580
>KL142648.1 Galerina marginata CBS 339.88 unplaced genomic scaffold GALMAscaffold_282, whole genome shotgun sequence	>GCA_000697645_1_chrm282_length_2572
>KL142649.1 Galerina marginata CBS 339.88 unplaced genomic scaffold GALMAscaffold_283, whole genome shotgun sequence	>GCA_000697645_1_chrm283_length_2572
>KL142650.1 Galerina marginata CBS 339.88 unplaced genomic scaffold GALMAscaffold_284, whole genome shotgun sequence	>GCA_000697645_1_chrm284_length_2544
>KL142651.1 Galerina marginata CBS 339.88 unplaced genomic scaffold GALMAscaffold_285, whole genome shotgun sequence	>GCA_000697645_1_chrm285_length_2541
>KL142652.1 Galerina marginata CBS 339.88 unplaced genomic scaffold GALMAscaffold_286, whole genome shotgun sequence	>GCA_000697645_1_chrm286_length_2537
>KL142653.1 Galerina marginata CBS 339.88 unplaced genomic scaffold GALMAscaffold_287, whole genome shotgun sequence	>GCA_000697645_1_chrm287_length_2517
>KL142654.1 Galerina marginata CBS 339.88 unplaced genomic scaffold GALMAscaffold_288, whole genome shotgun sequence	>GCA_000697645_1_chrm288_length_2513
>KL142655.1 Galerina marginata CBS 339.88 unplaced genomic scaffold GALMAscaffold_289, whole genome shotgun sequence	>GCA_000697645_1_chrm289_length_2510
>KL142656.1 Galerina marginata CBS 339.88 unplaced genomic scaffold GALMAscaffold_290, whole genome shotgun sequence	>GCA_000697645_1_chrm290_length_2509
>KL142657.1 Galerina marginata CBS 339.88 unplaced genomic scaffold GALMAscaffold_291, whole genome shotgun sequence	>GCA_000697645_1_chrm291_length_2507
>KL142658.1 Galerina marginata CBS 339.88 unplaced genomic scaffold GALMAscaffold_292, whole genome shotgun sequence	>GCA_000697645_1_chrm292_length_2500
>KL142659.1 Galerina marginata CBS 339.88 unplaced genomic scaffold GALMAscaffold_293, whole genome shotgun sequence	>GCA_000697645_1_chrm293_length_2498
>KL142660.1 Galerina marginata CBS 339.88 unplaced genomic scaffold GALMAscaffold_294, whole genome shotgun sequence	>GCA_000697645_1_chrm294_length_2496
>KL142661.1 Galerina marginata CBS 339.88 unplaced genomic scaffold GALMAscaffold_295, whole genome shotgun sequence	>GCA_000697645_1_chrm295_length_2493
>KL142662.1 Galerina marginata CBS 339.88 unplaced genomic scaffold GALMAscaffold_296, whole genome shotgun sequence	>GCA_000697645_1_chrm296_length_2467
>KL142663.1 Galerina marginata CBS 339.88 unplaced genomic scaffold GALMAscaffold_297, whole genome shotgun sequence	>GCA_000697645_1_chrm297_length_2465
>KL142664.1 Galerina marginata CBS 339.88 unplaced genomic scaffold GALMAscaffold_298, whole genome shotgun sequence	>GCA_000697645_1_chrm298_length_2457
>KL142665.1 Galerina marginata CBS 339.88 unplaced genomic scaffold GALMAscaffold_299, whole genome shotgun sequence	>GCA_000697645_1_chrm299_length_2454
>KL142666.1 Galerina marginata CBS 339.88 unplaced genomic scaffold GALMAscaffold_300, whole genome shotgun sequence	>GCA_000697645_1_chrm300_length_2448
>KL142667.1 Galerina marginata CBS 339.88 unplaced genomic scaffold GALMAscaffold_301, whole genome shotgun sequence	>GCA_000697645_1_chrm301_length_2447
>KL142668.1 Galerina marginata CBS 339.88 unplaced genomic scaffold GALMAscaffold_302, whole genome shotgun sequence	>GCA_000697645_1_chrm302_length_2441
>KL142669.1 Galerina marginata CBS 339.88 unplaced genomic scaffold GALMAscaffold_303, whole genome shotgun sequence	>GCA_000697645_1_chrm303_length_2437
>KL142670.1 Galerina marginata CBS 339.88 unplaced genomic scaffold GALMAscaffold_304, whole genome shotgun sequence	>GCA_000697645_1_chrm304_length_2426
>KL142671.1 Galerina marginata CBS 339.88 unplaced genomic scaffold GALMAscaffold_305, whole genome shotgun sequence	>GCA_000697645_1_chrm305_length_2424
>KL142672.1 Galerina marginata CBS 339.88 unplaced genomic scaffold GALMAscaffold_306, whole genome shotgun sequence	>GCA_000697645_1_chrm306_length_2423
>KL142673.1 Galerina marginata CBS 339.88 unplaced genomic scaffold GALMAscaffold_307, whole genome shotgun sequence	>GCA_000697645_1_chrm307_length_2419
>KL142674.1 Galerina marginata CBS 339.88 unplaced genomic scaffold GALMAscaffold_308, whole genome shotgun sequence	>GCA_000697645_1_chrm308_length_2416
>KL142675.1 Galerina marginata CBS 339.88 unplaced genomic scaffold GALMAscaffold_309, whole genome shotgun sequence	>GCA_000697645_1_chrm309_length_2413
>KL142676.1 Galerina marginata CBS 339.88 unplaced genomic scaffold GALMAscaffold_310, whole genome shotgun sequence	>GCA_000697645_1_chrm310_length_2407
>KL142677.1 Galerina marginata CBS 339.88 unplaced genomic scaffold GALMAscaffold_311, whole genome shotgun sequence	>GCA_000697645_1_chrm311_length_2401
>KL142678.1 Galerina marginata CBS 339.88 unplaced genomic scaffold GALMAscaffold_312, whole genome shotgun sequence	>GCA_000697645_1_chrm312_length_2399
>KL142679.1 Galerina marginata CBS 339.88 unplaced genomic scaffold GALMAscaffold_313, whole genome shotgun sequence	>GCA_000697645_1_chrm313_length_2397
>KL142680.1 Galerina marginata CBS 339.88 unplaced genomic scaffold GALMAscaffold_314, whole genome shotgun sequence	>GCA_000697645_1_chrm314_length_2396
>KL142681.1 Galerina marginata CBS 339.88 unplaced genomic scaffold GALMAscaffold_315, whole genome shotgun sequence	>GCA_000697645_1_chrm315_length_2395
>KL142682.1 Galerina marginata CBS 339.88 unplaced genomic scaffold GALMAscaffold_316, whole genome shotgun sequence	>GCA_000697645_1_chrm316_length_2392
>KL142683.1 Galerina marginata CBS 339.88 unplaced genomic scaffold GALMAscaffold_317, whole genome shotgun sequence	>GCA_000697645_1_chrm317_length_2384
>KL142684.1 Galerina marginata CBS 339.88 unplaced genomic scaffold GALMAscaffold_318, whole genome shotgun sequence	>GCA_000697645_1_chrm318_length_2382
>KL142685.1 Galerina marginata CBS 339.88 unplaced genomic scaffold GALMAscaffold_319, whole genome shotgun sequence	>GCA_000697645_1_chrm319_length_2380
>KL142686.1 Galerina marginata CBS 339.88 unplaced genomic scaffold GALMAscaffold_320, whole genome shotgun sequence	>GCA_000697645_1_chrm320_length_2380
>KL142687.1 Galerina marginata CBS 339.88 unplaced genomic scaffold GALMAscaffold_321, whole genome shotgun sequence	>GCA_000697645_1_chrm321_length_2378
>KL142688.1 Galerina marginata CBS 339.88 unplaced genomic scaffold GALMAscaffold_322, whole genome shotgun sequence	>GCA_000697645_1_chrm322_length_2373
>KL142689.1 Galerina marginata CBS 339.88 unplaced genomic scaffold GALMAscaffold_323, whole genome shotgun sequence	>GCA_000697645_1_chrm323_length_2372
>KL142690.1 Galerina marginata CBS 339.88 unplaced genomic scaffold GALMAscaffold_324, whole genome shotgun sequence	>GCA_000697645_1_chrm324_length_2365
>KL142691.1 Galerina marginata CBS 339.88 unplaced genomic scaffold GALMAscaffold_325, whole genome shotgun sequence	>GCA_000697645_1_chrm325_length_2365
>KL142692.1 Galerina marginata CBS 339.88 unplaced genomic scaffold GALMAscaffold_326, whole genome shotgun sequence	>GCA_000697645_1_chrm326_length_2364
>KL142693.1 Galerina marginata CBS 339.88 unplaced genomic scaffold GALMAscaffold_327, whole genome shotgun sequence	>GCA_000697645_1_chrm327_length_2354
>KL142694.1 Galerina marginata CBS 339.88 unplaced genomic scaffold GALMAscaffold_328, whole genome shotgun sequence	>GCA_000697645_1_chrm328_length_2353
>KL142695.1 Galerina marginata CBS 339.88 unplaced genomic scaffold GALMAscaffold_329, whole genome shotgun sequence	>GCA_000697645_1_chrm329_length_2341
>KL142696.1 Galerina marginata CBS 339.88 unplaced genomic scaffold GALMAscaffold_330, whole genome shotgun sequence	>GCA_000697645_1_chrm330_length_2337
>KL142697.1 Galerina marginata CBS 339.88 unplaced genomic scaffold GALMAscaffold_331, whole genome shotgun sequence	>GCA_000697645_1_chrm331_length_2335
>KL142698.1 Galerina marginata CBS 339.88 unplaced genomic scaffold GALMAscaffold_332, whole genome shotgun sequence	>GCA_000697645_1_chrm332_length_2333
>KL142699.1 Galerina marginata CBS 339.88 unplaced genomic scaffold GALMAscaffold_333, whole genome shotgun sequence	>GCA_000697645_1_chrm333_length_2333
>KL142700.1 Galerina marginata CBS 339.88 unplaced genomic scaffold GALMAscaffold_334, whole genome shotgun sequence	>GCA_000697645_1_chrm334_length_2321
>KL142701.1 Galerina marginata CBS 339.88 unplaced genomic scaffold GALMAscaffold_335, whole genome shotgun sequence	>GCA_000697645_1_chrm335_length_2310
>KL142702.1 Galerina marginata CBS 339.88 unplaced genomic scaffold GALMAscaffold_336, whole genome shotgun sequence	>GCA_000697645_1_chrm336_length_2300
>KL142703.1 Galerina marginata CBS 339.88 unplaced genomic scaffold GALMAscaffold_337, whole genome shotgun sequence	>GCA_000697645_1_chrm337_length_2298
>KL142704.1 Galerina marginata CBS 339.88 unplaced genomic scaffold GALMAscaffold_338, whole genome shotgun sequence	>GCA_000697645_1_chrm338_length_2296
>KL142705.1 Galerina marginata CBS 339.88 unplaced genomic scaffold GALMAscaffold_339, whole genome shotgun sequence	>GCA_000697645_1_chrm339_length_2288
>KL142706.1 Galerina marginata CBS 339.88 unplaced genomic scaffold GALMAscaffold_340, whole genome shotgun sequence	>GCA_000697645_1_chrm340_length_2287
>KL142707.1 Galerina marginata CBS 339.88 unplaced genomic scaffold GALMAscaffold_341, whole genome shotgun sequence	>GCA_000697645_1_chrm341_length_2285
>KL142708.1 Galerina marginata CBS 339.88 unplaced genomic scaffold GALMAscaffold_342, whole genome shotgun sequence	>GCA_000697645_1_chrm342_length_2281
>KL142709.1 Galerina marginata CBS 339.88 unplaced genomic scaffold GALMAscaffold_343, whole genome shotgun sequence	>GCA_000697645_1_chrm343_length_2276
>KL142710.1 Galerina marginata CBS 339.88 unplaced genomic scaffold GALMAscaffold_344, whole genome shotgun sequence	>GCA_000697645_1_chrm344_length_2273
>KL142711.1 Galerina marginata CBS 339.88 unplaced genomic scaffold GALMAscaffold_345, whole genome shotgun sequence	>GCA_000697645_1_chrm345_length_2269
>KL142712.1 Galerina marginata CBS 339.88 unplaced genomic scaffold GALMAscaffold_346, whole genome shotgun sequence	>GCA_000697645_1_chrm346_length_2266
>KL142713.1 Galerina marginata CBS 339.88 unplaced genomic scaffold GALMAscaffold_347, whole genome shotgun sequence	>GCA_000697645_1_chrm347_length_2265
>KL142714.1 Galerina marginata CBS 339.88 unplaced genomic scaffold GALMAscaffold_348, whole genome shotgun sequence	>GCA_000697645_1_chrm348_length_2260
>KL142715.1 Galerina marginata CBS 339.88 unplaced genomic scaffold GALMAscaffold_349, whole genome shotgun sequence	>GCA_000697645_1_chrm349_length_2256
>KL142716.1 Galerina marginata CBS 339.88 unplaced genomic scaffold GALMAscaffold_350, whole genome shotgun sequence	>GCA_000697645_1_chrm350_length_2256
>KL142717.1 Galerina marginata CBS 339.88 unplaced genomic scaffold GALMAscaffold_351, whole genome shotgun sequence	>GCA_000697645_1_chrm351_length_2247
>KL142718.1 Galerina marginata CBS 339.88 unplaced genomic scaffold GALMAscaffold_352, whole genome shotgun sequence	>GCA_000697645_1_chrm352_length_2244
>KL142719.1 Galerina marginata CBS 339.88 unplaced genomic scaffold GALMAscaffold_353, whole genome shotgun sequence	>GCA_000697645_1_chrm353_length_2236
>KL142720.1 Galerina marginata CBS 339.88 unplaced genomic scaffold GALMAscaffold_354, whole genome shotgun sequence	>GCA_000697645_1_chrm354_length_2230
>KL142721.1 Galerina marginata CBS 339.88 unplaced genomic scaffold GALMAscaffold_355, whole genome shotgun sequence	>GCA_000697645_1_chrm355_length_2216
>KL142722.1 Galerina marginata CBS 339.88 unplaced genomic scaffold GALMAscaffold_356, whole genome shotgun sequence	>GCA_000697645_1_chrm356_length_2214
>KL142723.1 Galerina marginata CBS 339.88 unplaced genomic scaffold GALMAscaffold_357, whole genome shotgun sequence	>GCA_000697645_1_chrm357_length_2213
>KL142724.1 Galerina marginata CBS 339.88 unplaced genomic scaffold GALMAscaffold_358, whole genome shotgun sequence	>GCA_000697645_1_chrm358_length_2199
>KL142725.1 Galerina marginata CBS 339.88 unplaced genomic scaffold GALMAscaffold_359, whole genome shotgun sequence	>GCA_000697645_1_chrm359_length_2198
>KL142726.1 Galerina marginata CBS 339.88 unplaced genomic scaffold GALMAscaffold_360, whole genome shotgun sequence	>GCA_000697645_1_chrm360_length_2195
>KL142727.1 Galerina marginata CBS 339.88 unplaced genomic scaffold GALMAscaffold_361, whole genome shotgun sequence	>GCA_000697645_1_chrm361_length_2192
>KL142728.1 Galerina marginata CBS 339.88 unplaced genomic scaffold GALMAscaffold_362, whole genome shotgun sequence	>GCA_000697645_1_chrm362_length_2191
>KL142729.1 Galerina marginata CBS 339.88 unplaced genomic scaffold GALMAscaffold_363, whole genome shotgun sequence	>GCA_000697645_1_chrm363_length_2188
>KL142730.1 Galerina marginata CBS 339.88 unplaced genomic scaffold GALMAscaffold_364, whole genome shotgun sequence	>GCA_000697645_1_chrm364_length_2185
>KL142731.1 Galerina marginata CBS 339.88 unplaced genomic scaffold GALMAscaffold_365, whole genome shotgun sequence	>GCA_000697645_1_chrm365_length_2183
>KL142732.1 Galerina marginata CBS 339.88 unplaced genomic scaffold GALMAscaffold_366, whole genome shotgun sequence	>GCA_000697645_1_chrm366_length_2178
>KL142733.1 Galerina marginata CBS 339.88 unplaced genomic scaffold GALMAscaffold_367, whole genome shotgun sequence	>GCA_000697645_1_chrm367_length_2171
>KL142734.1 Galerina marginata CBS 339.88 unplaced genomic scaffold GALMAscaffold_368, whole genome shotgun sequence	>GCA_000697645_1_chrm368_length_2170
>KL142735.1 Galerina marginata CBS 339.88 unplaced genomic scaffold GALMAscaffold_369, whole genome shotgun sequence	>GCA_000697645_1_chrm369_length_2167
>KL142736.1 Galerina marginata CBS 339.88 unplaced genomic scaffold GALMAscaffold_370, whole genome shotgun sequence	>GCA_000697645_1_chrm370_length_2166
>KL142737.1 Galerina marginata CBS 339.88 unplaced genomic scaffold GALMAscaffold_371, whole genome shotgun sequence	>GCA_000697645_1_chrm371_length_2166
>KL142738.1 Galerina marginata CBS 339.88 unplaced genomic scaffold GALMAscaffold_372, whole genome shotgun sequence	>GCA_000697645_1_chrm372_length_2157
>KL142739.1 Galerina marginata CBS 339.88 unplaced genomic scaffold GALMAscaffold_373, whole genome shotgun sequence	>GCA_000697645_1_chrm373_length_2157
>KL142740.1 Galerina marginata CBS 339.88 unplaced genomic scaffold GALMAscaffold_374, whole genome shotgun sequence	>GCA_000697645_1_chrm374_length_2157
>KL142741.1 Galerina marginata CBS 339.88 unplaced genomic scaffold GALMAscaffold_375, whole genome shotgun sequence	>GCA_000697645_1_chrm375_length_2147
>KL142742.1 Galerina marginata CBS 339.88 unplaced genomic scaffold GALMAscaffold_376, whole genome shotgun sequence	>GCA_000697645_1_chrm376_length_2145
>KL142743.1 Galerina marginata CBS 339.88 unplaced genomic scaffold GALMAscaffold_377, whole genome shotgun sequence	>GCA_000697645_1_chrm377_length_2141
>KL142744.1 Galerina marginata CBS 339.88 unplaced genomic scaffold GALMAscaffold_378, whole genome shotgun sequence	>GCA_000697645_1_chrm378_length_2140
>KL142745.1 Galerina marginata CBS 339.88 unplaced genomic scaffold GALMAscaffold_379, whole genome shotgun sequence	>GCA_000697645_1_chrm379_length_2140
>KL142746.1 Galerina marginata CBS 339.88 unplaced genomic scaffold GALMAscaffold_380, whole genome shotgun sequence	>GCA_000697645_1_chrm380_length_2130
>KL142747.1 Galerina marginata CBS 339.88 unplaced genomic scaffold GALMAscaffold_381, whole genome shotgun sequence	>GCA_000697645_1_chrm381_length_2127
>KL142748.1 Galerina marginata CBS 339.88 unplaced genomic scaffold GALMAscaffold_382, whole genome shotgun sequence	>GCA_000697645_1_chrm382_length_2120
>KL142749.1 Galerina marginata CBS 339.88 unplaced genomic scaffold GALMAscaffold_383, whole genome shotgun sequence	>GCA_000697645_1_chrm383_length_2118
>KL142750.1 Galerina marginata CBS 339.88 unplaced genomic scaffold GALMAscaffold_384, whole genome shotgun sequence	>GCA_000697645_1_chrm384_length_2106
>KL142751.1 Galerina marginata CBS 339.88 unplaced genomic scaffold GALMAscaffold_385, whole genome shotgun sequence	>GCA_000697645_1_chrm385_length_2090
>KL142752.1 Galerina marginata CBS 339.88 unplaced genomic scaffold GALMAscaffold_386, whole genome shotgun sequence	>GCA_000697645_1_chrm386_length_2090
>KL142753.1 Galerina marginata CBS 339.88 unplaced genomic scaffold GALMAscaffold_387, whole genome shotgun sequence	>GCA_000697645_1_chrm387_length_2088
>KL142754.1 Galerina marginata CBS 339.88 unplaced genomic scaffold GALMAscaffold_388, whole genome shotgun sequence	>GCA_000697645_1_chrm388_length_2086
>KL142755.1 Galerina marginata CBS 339.88 unplaced genomic scaffold GALMAscaffold_389, whole genome shotgun sequence	>GCA_000697645_1_chrm389_length_2085
>KL142756.1 Galerina marginata CBS 339.88 unplaced genomic scaffold GALMAscaffold_390, whole genome shotgun sequence	>GCA_000697645_1_chrm390_length_2082
>KL142757.1 Galerina marginata CBS 339.88 unplaced genomic scaffold GALMAscaffold_391, whole genome shotgun sequence	>GCA_000697645_1_chrm391_length_2079
>KL142758.1 Galerina marginata CBS 339.88 unplaced genomic scaffold GALMAscaffold_392, whole genome shotgun sequence	>GCA_000697645_1_chrm392_length_2072
>KL142759.1 Galerina marginata CBS 339.88 unplaced genomic scaffold GALMAscaffold_393, whole genome shotgun sequence	>GCA_000697645_1_chrm393_length_2070
>KL142760.1 Galerina marginata CBS 339.88 unplaced genomic scaffold GALMAscaffold_394, whole genome shotgun sequence	>GCA_000697645_1_chrm394_length_2061
>KL142761.1 Galerina marginata CBS 339.88 unplaced genomic scaffold GALMAscaffold_395, whole genome shotgun sequence	>GCA_000697645_1_chrm395_length_2054
>KL142762.1 Galerina marginata CBS 339.88 unplaced genomic scaffold GALMAscaffold_396, whole genome shotgun sequence	>GCA_000697645_1_chrm396_length_2054
>KL142763.1 Galerina marginata CBS 339.88 unplaced genomic scaffold GALMAscaffold_397, whole genome shotgun sequence	>GCA_000697645_1_chrm397_length_2049
>KL142764.1 Galerina marginata CBS 339.88 unplaced genomic scaffold GALMAscaffold_398, whole genome shotgun sequence	>GCA_000697645_1_chrm398_length_2047
>KL142765.1 Galerina marginata CBS 339.88 unplaced genomic scaffold GALMAscaffold_399, whole genome shotgun sequence	>GCA_000697645_1_chrm399_length_2046
>KL142766.1 Galerina marginata CBS 339.88 unplaced genomic scaffold GALMAscaffold_400, whole genome shotgun sequence	>GCA_000697645_1_chrm400_length_2046
>KL142767.1 Galerina marginata CBS 339.88 unplaced genomic scaffold GALMAscaffold_401, whole genome shotgun sequence	>GCA_000697645_1_chrm401_length_2045
>KL142768.1 Galerina marginata CBS 339.88 unplaced genomic scaffold GALMAscaffold_402, whole genome shotgun sequence	>GCA_000697645_1_chrm402_length_2044
>KL142769.1 Galerina marginata CBS 339.88 unplaced genomic scaffold GALMAscaffold_403, whole genome shotgun sequence	>GCA_000697645_1_chrm403_length_2044
>KL142770.1 Galerina marginata CBS 339.88 unplaced genomic scaffold GALMAscaffold_404, whole genome shotgun sequence	>GCA_000697645_1_chrm404_length_2039
>KL142771.1 Galerina marginata CBS 339.88 unplaced genomic scaffold GALMAscaffold_405, whole genome shotgun sequence	>GCA_000697645_1_chrm405_length_2038
>KL142772.1 Galerina marginata CBS 339.88 unplaced genomic scaffold GALMAscaffold_406, whole genome shotgun sequence	>GCA_000697645_1_chrm406_length_2035
>KL142773.1 Galerina marginata CBS 339.88 unplaced genomic scaffold GALMAscaffold_407, whole genome shotgun sequence	>GCA_000697645_1_chrm407_length_2032
>KL142774.1 Galerina marginata CBS 339.88 unplaced genomic scaffold GALMAscaffold_408, whole genome shotgun sequence	>GCA_000697645_1_chrm408_length_2028
>KL142775.1 Galerina marginata CBS 339.88 unplaced genomic scaffold GALMAscaffold_409, whole genome shotgun sequence	>GCA_000697645_1_chrm409_length_2027
>KL142776.1 Galerina marginata CBS 339.88 unplaced genomic scaffold GALMAscaffold_410, whole genome shotgun sequence	>GCA_000697645_1_chrm410_length_2025
>KL142777.1 Galerina marginata CBS 339.88 unplaced genomic scaffold GALMAscaffold_411, whole genome shotgun sequence	>GCA_000697645_1_chrm411_length_2020
>KL142778.1 Galerina marginata CBS 339.88 unplaced genomic scaffold GALMAscaffold_412, whole genome shotgun sequence	>GCA_000697645_1_chrm412_length_2016
>KL142779.1 Galerina marginata CBS 339.88 unplaced genomic scaffold GALMAscaffold_413, whole genome shotgun sequence	>GCA_000697645_1_chrm413_length_2016
>KL142780.1 Galerina marginata CBS 339.88 unplaced genomic scaffold GALMAscaffold_414, whole genome shotgun sequence	>GCA_000697645_1_chrm414_length_2002
