# Supplementary material for: Pangenomics of the death cap mushroom Amanita phalloides, and of Agaricales, reveals dynamic evolution of toxin genes in an invasive range
Source: ISME J. 2023 May 23;17(8):1236–46. doi: 10.1038/s41396-023-01432-x (PMC10356791; doi:10.1038/s41396-023-01432-x)
Supplement: Supplementary file 6 — Scripts and example input [file 41396_2023_1432_MOESM6_ESM.gz › ./example_input/preprocessed_msdins/all_unprocessed_prots.fasta]

>GCA_000697645_1_chrm10_length_1443087:849693-849993(-)_1
MSQHNFRRFPSSSVLRHCVNSVTTGEVQVRDTHTSHSCIGHSSLCDTIPDY*QFRLNIGSDMNSD*SNIR*YYIH*LLEKYVVVFENSIDNIVREGKILG
>GCA_000697645_1_chrm11_length_1375477:748674-748974(-)_1
MSEVNKMQSPSTNSKRRTRQLFVLLQRSQPHKNVSLKQVLDVYPVAETIPAGDEAFRDEYLVEMNVMSLSRKVKGNKTYRTGPSSPPRPGSPFFPRTPAL
>GCA_000697645_1_chrm12_length_1322501:112218-112518(+)_1
MTAVN*RRLPYNFFPTPLLGIPTGAHCQWCRTWLSVAFPPSDGTNS*TTTACLTEFCSRNSFAPRKKRNFRPCHQKRVLRTHDVWNHLWRCITRDSRRQD
>GCA_000697645_1_chrm13_length_1225323:561153-561453(-)_1
MSIFNANRNPKIWGPDAQEWIPERWLSPLPDSVVNGNIPGVYSHL*GRLFFLNKVFLTKVSFKFDIHRRRAGLHVRNLWLPSY*ND**HPSYSGFRFAQF
>GCA_000697645_1_chrm15_length_1219514:1173523-1173823(+)_1
MSSLRCARLPRFTAWDLEPCKRSISRVSPSAISCESVMFWVPRDPSKEAVVKYSSLTMSVFGFGLVRTALKEAGDVV*WNEVSPPIVSPETTGGRDKISA
>GCA_000697645_1_chrm162_length_4543:2089-2389(-)_1
MSDISFSRTPFRTLN*QMIWTIAFYISKNRNRHTEGFLI*STQTTKMIQWGW*VPTFQFNGCQYGLAFFYPGLRPATNFQQF*RRRSLFVFPCSTFNYPV
>GCA_000697645_1_chrm18_length_1084079:48511-48811(-)_1
MSDVSHIRLPASFRWRVFGRRSGKRTNEDIILECPVANKL*RGGGLECEI**AAKAGKNIQEGMICRRPRSKVQKRELRVPKFSDWIAPLK*YKKWTKMK
>GCA_000697645_1_chrm19_length_1067563:415490-415790(-)_1
MSNLGARRVPGSRDHVRRLCPYLSRRRVSGMCRFKLYLELSLGHPRL*RRCPLLTLERRVYRPQLGSRCSRFPFHRKTRDIDIA*PCESSRLSCVIYHNF
>GCA_000697645_1_chrm19_length_1067563:80861-81161(-)_1
MSDTGQYRLPTNVKPTHYDITIKTDLKELTFQGFVKVRYVLCTGCEYKFLF*RKFQASMSTPQLRPSS*TLPN*SWEMRTSPPFRLGRCPNRMA*FCLFR
>GCA_000697645_1_chrm1_length_3629680:1810166-1810466(-)_1
MYSLTHSTRLPTEMRPSVEVQNGDASDWTLAVQRSGGSNSNSRILISIAGGTTKQAFVDCEIQLESSTA*SGYETYLDQCERCQRLQESERHRFRFPRKE
>GCA_000697645_1_chrm1_length_3629680:2306873-2307173(+)_1
MRDQNESRKPEDSSIGSGNSLLNRGHPTGNDASLISLKDGNSITKPTAIRKHRSSVSMKPAFVNGKSTYKEDFRPTQNSSNDSLVPPKLPPRPSGLPAST
>GCA_000697645_1_chrm1_length_3629680:2431437-2431737(+)_1
MPYINTSCFPSLRHALVPQPDHHPPPTRGPEVDSGGDGRQMPPNPGSGPSNLPRSGGNRGPEPGGLFQSIFGNLTGHLGHHTQHSRESSSSGNRSGARSP
>GCA_000697645_1_chrm1_length_3629680:3008579-3008879(+)_1
MKSSNAARAS*I*FLGRDSAGRYMVVTEGHTLFACISEA*HHFL*NEQHVLISHDSEENTKKLLR*KTTRRITGNKHHVRD*LVTCPWVGLGWVG**GLR
>GCA_000697645_1_chrm1_length_3629680:692104-692404(-)_1
MFDTNSTRLPIWGIGCNPWTAEHVDQTLVSGNE*AQFPLLTCSTYSCVVR*HLLNVSWTC*QY*AWPVEPLPQVRPCISSVVLRNADLPVISLCLASTIS
>GCA_000697645_1_chrm20_length_881762:436021-436321(+)_1
MSDKNTANMPIDQSLLSGYA*YYVRWFRLCAFHYR*LI*PVLFRTNAEFLAYIKSK*VMLALVYFLVKPFSC*LLPANLDCSVGSAGHCLSR*RDSGE*A
>GCA_000697645_1_chrm20_length_881762:98545-98845(-)_1
MSRLN*LRLGLARGVLSPCTGMVVQPREPVVQWGLK*GTSLMPVEAKKEKNYEGMRRT*RRSSLRRGRKVG*AGKSCKHS*RI*MSLKYPYD*NPSPLQQ
>GCA_000697645_1_chrm21_length_862935:576496-576796(+)_1
MANI*AQRIPYLYTNVWNCPGMVPKWFRRKRSIIGSKIVGHTRATCGNINSYVSTIQPRAVAIATFIDLNTFTGSLLRRLGLGCHMATRPILVDTPSSNF
>GCA_000697645_1_chrm22_length_860572:797151-797451(-)_1
MPCKNSSRLVYSELTVTGLVQRREI*ATKEPIE*EFFLRVIKGRT*RLGSLTLRPFFRAKSQNVRTRNSCCGSLRSTSRCSRWCIILFVERTMVLGLAAI
>GCA_000697645_1_chrm234_length_3069:1891-2191(-)_1
MFLDHSARLPTVVPLPFLL*LPCWQAERSFHLVASIQLHHSRSPPQQPILRPPQAAVQLPSTAPGSSSSSRLLQLDVPPQRLWRQLTRLLPLHGPRLLAI
>GCA_000697645_1_chrm23_length_835357:158215-158515(-)_1
ML*INRSRIFFKLELGPPVASRSAFFVRQQPWPVLLVSFPALSS*PAFLFPFPPPADGNPRRAISRDVDRDFGPRT*RASPPSTPFLTNF*RISSRLGRT
>GCA_000697645_1_chrm24_length_812708:321146-321446(-)_1
MG*INYLRMPPDYFLPYRSIQKARVQAFKT*LTPSPAKFQERSNDVQVL*AIITT*GRHSVRSSEEWIQSVGLKWK*RLVQSKLLN*ITHYQTRYLSLRR
>GCA_000697645_1_chrm27_length_652278:17920-18220(-)_1
MSELNMVRLPLIELLVIRFCKRSPFPEQKVPL**CWDILITYIQYKQKLVAEVRTS*SVSLP*TKACPERKYPEVRTQLLNGRMR*RLHSKIVWYQTERD
>GCA_000697645_1_chrm27_length_652278:210071-210371(+)_1
MTELAVTCLPI*SPALGFPVAALTPPSRLKGNRPDVSTAAQNHCCRLLQLIYSSKC*K*ECQEARFHPLFFRRSRPNHDCTLP*FLLTLSIHAHLDQPSP
>GCA_000697645_1_chrm28_length_650116:101058-101358(-)_1
MPDLTDHRLPTRSHYFQMRWHFPCNQHETHKYTSTQDSSSRLLYRAPS*NLSEVGRG*LTRCPGQSPGCGDGRMSYNRRGPYQVSNCLPAGVMKTNLIVT
>GCA_000697645_1_chrm28_length_650116:514193-514493(-)_1
MG*INALRADELASPISAAGGGMETRPSHVDTGRSWWAGLRQSR*ALYEGAEFAMSRYPHQWCFKVSAAGQFQRIESSVNVRGRCCNAHCGPPLPEFSRV
>GCA_000697645_1_chrm29_length_647508:4548-4848(+)_1
MLKIGATRYPGGVT*Q*INTHSASIEFA*TSRLL*GAVKQMREEFFTHFLVPRTRQ*GTSLRMDLRHTRERFGVRFMLQT*KLCMSHALTRTIGTIANTL
>GCA_000697645_1_chrm29_length_647508:599261-599561(+)_1
MHDINRSSFPIPVTGTLVFKDRRFKVINTGKRLCVSIWVTYISEYSTPSLSNTH*Q*SSP*PRSPSLLHSSRKLWQLRLLKFRVLSSTVRPSFQLHLTGG
>GCA_000697645_1_chrm2_length_3405100:2185915-2186215(+)_1
MVEVNRSRIPS*FGYRGDYPLRGGLRRTPRD*CLHPKKYTRDEGHQEILEELRP*CDVFEEPWPTNSRLSTDQVRSNPKRGQRIQEGRFLSQTFVARTER
>GCA_000697645_1_chrm30_length_635046:580037-580337(-)_1
MSEERALRLPCLGL*YSSISIRSPLVKN*AESCLHPKCYIANGVMGWSASRNLCLSRILARESGDHERWSRWNPCKSETSKNIPSSRNKICTPLQSNPS*
>GCA_000697645_1_chrm31_length_627148:432215-432515(+)_1
MYPINTARVPRSTERERSLSWGRMIIGHE*SSASVSTISTFVMLRDSRDNMSASAKRIVLRTEQPDKSRECRLDNHLPENLKLILWVIRVWMDGAVSEKR
>GCA_000697645_1_chrm31_length_627148:86674-86974(+)_1
MSKTHHTGDPDHVTTLFIRQGAALTSFNTTSYTAASGVLQRWSPQQRPLRSSWRRTPFKIGNRGISWTGVHINPDATPPAKSPAPLVRIASDRSLLFCLK
>GCA_000697645_1_chrm32_length_593681:310647-310947(-)_1
MADMWKSRSPPTPLDYEPILDGSFKSNQTNGVPSSNAVASGSGSNGSSTPSNPTNGQVNGTASSSLRDQRALNLKDNLQLFISR*YVLSS*EALGLLYYF
>GCA_000697645_1_chrm33_length_581327:389664-389964(-)_1
MSANNYSRLVR*LSMDKMLCVL*ETTQGPQVIYKLLGFRSHFMPDRI*LTAHDNFE*PKVCIFDVEVVEVKLCSI*VKGVTEKNDERTVVFERLSSERVV
>GCA_000697645_1_chrm33_length_581327:423315-423615(-)_1
MSNIHTRRLNSNLSSNSTEQVTNLYGMTKLQYSTEFLN*TQRGLKAS*RRSK*IYIYSMVFLAVNVNVISRIRWFSVPMPFWIMLECMRC**FI*QLVFI
>GCA_000697645_1_chrm37_length_539563:109206-109506(-)_1
MQEFNTTPLPLVYPIKSA*STNVAC*GSALNRLAINRLSF**NV*FNGTSAYPCRPH*GVSISTSFFLPLLTNESLVPPHRLEFSGSSSALHAQVLTELV
>GCA_000697645_1_chrm3_length_2787131:1089843-1090143(+)_1
MNDLNDRRMPTDLADALCPDRRVLFLCIIRPPQILTLTPFVSFSEVYSSALGFFVVSHVQTHNEEIFQWPAFLKESPV*MVTRLCISQRKKRHDMTGK*D
>GCA_000697645_1_chrm3_length_2787131:1263277-1263577(-)_1
MPVINCARQLNYQLLKNGGEAANVPGPLSRAECHTEPN*MDDR*GRLRVNVWYCILSSRGYHSQKVE*HAQRTI*ARPNKRRLCGRDWMLLRVVESARPR
>GCA_000697645_1_chrm3_length_2787131:1327211-1327511(+)_1
MKDLNFLRFPFSYGGCARCNSGSRWERRPK*YILCGIRWPWWCVFFVSPT*ISALIVLFRVYCRQICRSECA*TLDIRGELQGEEL*NCS*EGIFGHR*R
>GCA_000697645_1_chrm3_length_2787131:1914040-1914340(-)_1
MADNIAARLPFGIKGTVSVRRWSRVRCVTPRKSSNQAIA*LATSASVRLSPNTDGNSSVSRETLER*SSCSVPPSPESSGSSPSLARQTLMQGSMPVS*K
>GCA_000697645_1_chrm3_length_2787131:2216951-2217251(+)_1
MGDCNGSRLLAWSLSVCSADADNDLALNPEDDASGMPPGGAT*LRRALRCELAMSIPCLSDSSPAN*LTC*HNIDNSQ*NHIPSSTEKTLPPAGEPTPAA
>GCA_000697645_1_chrm3_length_2787131:2441153-2441453(-)_1
MTCYNLQRLLLYRLSNVSVAALKNLVKQRNKYVGYNNPNWRTTTDFGPALSSLAVVHCKVEKLSAADEKWFRSRLVEFYWGEFFCDVGFG*IIYGLLSSE
>GCA_000697645_1_chrm42_length_461175:167790-168090(-)_1
MFDTNATRLPIWGIGCNPWTAEHVDQTLASGNE*AWFLLLPCSTYSCCALAFAERVPPVVGPPL*HEGVAILLLSKHCIQQA*YFRAVGNDTYRRC*AWN
>GCA_000697645_1_chrm46_length_401632:132428-132728(-)_1
MARFNACRLPDWDHYTHIRIAYVILTKYGRKEGEEYKILPPDDPLIVPSQAKI*FSKAWRNTSPSVRRPKVDHSMFL*PTSGFK*STLVFVICQPRRVP*
>GCA_000697645_1_chrm49_length_387759:37692-37992(-)_1
MKILNQQCLPSAPFLRFAPFGGASR*IHPRSGAE*STSTSYSNGGPHP*QSGETKS*EGPGIQTSI*ELQSTWGLKKMLWSLCYARTGTGYEVLTWSSKR
>GCA_000697645_1_chrm4_length_2684536:1902852-1903152(-)_1
MSSGNATKTPSVFENWV*NYNHKIHP*LALILA*VTKKKFISEQPPGV*EIQPNRVQQVSFFSIFFGSRSRSDDLNVYWLTCIQRIMRVASNRGKHHVHA
>GCA_000697645_1_chrm4_length_2684536:2115051-2115351(-)_1
MSWTN*TRAPVSQSMGHRQTPLPNANKGQRRSHTSSYLISGSGDAACNPRPLTYGRY*AHTVRQRTRAPPAYYSALLCSARLTLHTS*AR*YKIYAYSEP
>GCA_000697645_1_chrm51_length_352610:205219-205519(-)_1
MLNIHQLRNPRRLRTARRLSAPAS*SAL*LSNRLDKIEMSKGEGCGDPTGNRSHFVISLTRESILLNVVVHRS**SLSTEKNP*LGVSGNGAVISVYHDV
>GCA_000697645_1_chrm5_length_2265228:426007-426307(-)_1
MYDIVATRLQRWTAHARDLFAWEVGGPSRINEVPIHINGFPPMESVTEITEDGQVVTVETVPPEGDIVDEKDMIVDEEHDELESSEDSEPRRVGVKKDIF
>GCA_000697645_1_chrm60_length_243526:148758-149058(-)_1
MSDINAERVKFVQGWWWSLKLSKE*EIVVQAVAQPPGSIIESWACR*ANTMVIY*Y*LKADVNRR*LYPESLEKCEV*TLNHLRSRKTPDSVTGKKITLN
>GCA_000697645_1_chrm6_length_2059939:1457437-1457737(-)_1
MTTWNAARVPKISELLLTSYDTICIMTDRGTL*ITLQTSI*GKSGEEELLEAFGVGVGQ*EE*SEKSG*GSAATKSKGIKETGYELEDGVAIVVKW*WIF
>GCA_000697645_1_chrm6_length_2059939:1535831-1536131(+)_1
MTHINLIRIFVICTSWMAVS*KRETAKRAGRRCISRSQNNTSGCQDGARVS*VPDRI*NYGKERTGG*LEYINSGRNRGFLACSRKTDQSIRRS*VSGLD
>GCA_000697645_1_chrm6_length_2059939:529396-529696(-)_1
MDANNTACLAASLHSLNHRRFIVYSGSDISGHCWP*ELYISPPLYRVNGAPDISGHRWP*EFTCWTSTDRSESWYIYSLRHVGMSLSNLPEQRTRIDFLI
>GCA_000697645_1_chrm6_length_2059939:685345-685645(-)_1
MKDINPSFLPRTLKPRQPATNSPSKISKGKGKMRQSLPSPTKPSAGILSFFGEFPFFQTYE*SIRC**SLEQQVQTRLSLLERNRSRYLWWPSKFLALQE
>GCA_000697645_1_chrm6_length_2059939:685884-686184(-)_1
MSFSNSTRLPAQSFLFREKTSAPLPPLPLIPTAFPS*AGPTFNSARWLF*VAAITCRVFPA*G*RQPALF*RNGERQSRS*GLLPSKGRSPFLLAT*NSS
>GCA_000697645_1_chrm6_length_2059939:730002-730302(+)_1
M*KINRLRIPHLFVNVLREFFVGLGAEVWRTVGGLEKKN*VHSGTKEV*CLQLSAMPE*LLLR*KH*FPELRLR*VNQMKILSSG*LNLLLSMRGYRRPS
>GCA_000697645_1_chrm8_length_1753079:256020-256320(+)_1
METIDKTRIPTWNAPRVRDAITKKWEMISVNRENIWITSSGDRKPNAPLPPNERTKRSDS*RRARTVGSAKEGTSSRSLCSICLYSMKD*AEQKTRFSFE
>GCA_000697645_1_chrm96_length_21839:16901-17201(-)_1
MVHTDTTRLPGYDMIVPYEKNAEGNVRLLTDILRY*AAMNEPW*REDLDAIEKIGKCEGMAVFTNSCQTTAKTVWINKS*MHK*IGIHSPVNCDRPN*PP
>GCA_000697645_1_chrm9_length_1602056:364441-364741(+)_1
MKGNQHTRLPSSSNVRP*SFKLITTTGNMTPSKLWIHFLLAPFCASASYSLYVSSPVRKVVSAILVFTLLRRMSSSVGMYDGDAIRSIEFM**IADSCRS
