# Supplementary material for: Pangenomics of the death cap mushroom Amanita phalloides, and of Agaricales, reveals dynamic evolution of toxin genes in an invasive range
Source: ISME J. 2023 May 23;17(8):1236–46. doi: 10.1038/s41396-023-01432-x (PMC10356791; doi:10.1038/s41396-023-01432-x)
Supplement: Supplementary file 6 — Scripts and example input [file 41396_2023_1432_MOESM6_ESM.gz › ./example_input/preprocessed_msdins/where_is_stop]

>GCA_000697645_1_chrm13_length_1225323:561153-561453(-)stop_search_1_0_8 144-149 79 140 149 9 42 0 GCTTTT ATGTCTATTTTCAACGCAAATAGGAAT CCCAAAATATGGGGT CCAGACGCACAGGAG GTCCTTTGCCAGATTCTGTGGTTA CCTGTAAGGACGGCTTTTTTTTCTCAATAA GCTTTT ATGTCTATTTTCAACGCAAATAGGAATCCCAAAATATGGGGTCCAGACGCACAGGAGTGGATACCTGAAAGATGGCTTAGACGGCTTTT MSIFNANRNPKIWGPDAQEWIPERWLRRLX GCA_000697645.1_msdin_deduped
>GCA_000697645_1_chrm13_length_1225323:561153-561453(-)stop_search_1_17_8 144-149 96 140 149 9 42 0 GCTTTT ATGTCTATTTTCAACGCAAATAGGAAT CCCAAAATATGGGGT CCAGACGCACAGGAG GTCCTTTGCCAGATTCTGTGGTTA CCTGTAAGGACGGCTTTTTTTTCTCAATAA GCTTTT ATGTCTATTTTCAACGCAAATAGGAATCCCAAAATATGGGGTCCAGACGCACAGGAGTGGATACCTGAAAGATGGCTTAGTCCTTTGCCAGATTCTGACGGCTTTT MSIFNANRNPKIWGPDAQEWIPERWLSPLPDSDGFX GCA_000697645.1_msdin_deduped
>GCA_000697645_1_chrm13_length_1225323:561153-561453(-)stop_search_1_20_8 144-149 99 140 149 9 42 0 GCTTTT ATGTCTATTTTCAACGCAAATAGGAAT CCCAAAATATGGGGT CCAGACGCACAGGAG GTCCTTTGCCAGATTCTGTGGTTA CCTGTAAGGACGGCTTTTTTTTCTCAATAA GCTTTT ATGTCTATTTTCAACGCAAATAGGAATCCCAAAATATGGGGTCCAGACGCACAGGAGTGGATACCTGAAAGATGGCTTAGTCCTTTGCCAGATTCTGTGGACGGCTTTT MSIFNANRNPKIWGPDAQEWIPERWLSPLPDSVDGFX GCA_000697645.1_msdin_deduped
>GCA_000697645_1_chrm13_length_1225323:561153-561453(-)stop_search_1_NC7_8 144-149 86 140 149 9 42 0 GCTTTT ATGTCTATTTTCAACGCAAATAGGAAT CCCAAAATATGGGGT CCAGACGCACAGGAG GTCCTTTGCCAGATTCTGTGGTTA CCTGTAAGGACGGCTTTTTTTTCTCAATAA GCTTTT ATGTCTATTTTCAACGCAAATAGGAATCCCAAAATATGGGGTCCAGACGCACAGGAGTGGATACCTGAAAGATGGCTTAGTCCTTTGACGGCTTTT MSIFNANRNPKIWGPDAQEWIPERWLSPLTAF GCA_000697645.1_msdin_deduped
>GCA_000697645_1_chrm1_length_3629680:1810166-1810466(-)stop_search_1_11_28 167-172 93 163 172 10 45 0 CATTCG ATGTACTCACTCACTCACTCGACAAGGCTT CCAACCGAAATGAGG CCCTCCGTCGAGGTA GGACGCTCGCCGTTCAGCGCTCAG GATTTCTATTGCCGGGGGAACAACGAAGCA CATTCG ATGTACTCACTCACTCACTCGACAAGGCTTCCAACCGAAATGAGGCCCTCCGTCGAGGTACAAAATGGTGATGCAAGTGACTGGACGCTCGCCCAGGCATTCG MYSLTHSTRLPTEMRPSVEVQNGDASDWTLAQAFX GCA_000697645.1_msdin_deduped
>GCA_000697645_1_chrm1_length_3629680:1810166-1810466(-)stop_search_1_NC16_28 167-172 98 163 172 10 45 0 CATTCG ATGTACTCACTCACTCACTCGACAAGGCTT CCAACCGAAATGAGG CCCTCCGTCGAGGTA GGACGCTCGCCGTTCAGCGCTCAG GATTTCTATTGCCGGGGGAACAACGAAGCA CATTCG ATGTACTCACTCACTCACTCGACAAGGCTTCCAACCGAAATGAGGCCCTCCGTCGAGGTACAAAATGGTGATGCAAGTGACTGGACGCTCGCCGTTCACAGGCATTCG MYSLTHSTRLPTEMRPSVEVQNGDASDWTLAVHRHS GCA_000697645.1_msdin_deduped
>GCA_000697645_1_chrm1_length_3629680:1810166-1810466(-)stop_search_1_NC18_28 167-172 100 163 172 10 45 0 CATTCG ATGTACTCACTCACTCACTCGACAAGGCTT CCAACCGAAATGAGG CCCTCCGTCGAGGTA GGACGCTCGCCGTTCAGCGCTCAG GATTTCTATTGCCGGGGGAACAACGAAGCA CATTCG ATGTACTCACTCACTCACTCGACAAGGCTTCCAACCGAAATGAGGCCCTCCGTCGAGGTACAAAATGGTGATGCAAGTGACTGGACGCTCGCCGTTCAGCCAGGCATTCG MYSLTHSTRLPTEMRPSVEVQNGDASDWTLAVQPGIR GCA_000697645.1_msdin_deduped
>GCA_000697645_1_chrm1_length_3629680:1810166-1810466(-)stop_search_1_NC4_28 167-172 86 163 172 10 45 0 CATTCG ATGTACTCACTCACTCACTCGACAAGGCTT CCAACCGAAATGAGG CCCTCCGTCGAGGTA GGACGCTCGCCGTTCAGCGCTCAG GATTTCTATTGCCGGGGGAACAACGAAGCA CATTCG ATGTACTCACTCACTCACTCGACAAGGCTTCCAACCGAAATGAGGCCCTCCGTCGAGGTACAAAATGGTGATGCAAGTGACTGGACCAGGCATTCG MYSLTHSTRLPTEMRPSVEVQNGDASDWTRHS GCA_000697645.1_msdin_deduped
>GCA_000697645_1_chrm1_length_3629680:1810166-1810466(-)stop_search_1_NC8_28 167-172 90 163 172 10 45 0 CATTCG ATGTACTCACTCACTCACTCGACAAGGCTT CCAACCGAAATGAGG CCCTCCGTCGAGGTA GGACGCTCGCCGTTCAGCGCTCAG GATTTCTATTGCCGGGGGAACAACGAAGCA CATTCG ATGTACTCACTCACTCACTCGACAAGGCTTCCAACCGAAATGAGGCCCTCCGTCGAGGTACAAAATGGTGATGCAAGTGACTGGACGCTCCAGGCATTCG MYSLTHSTRLPTEMRPSVEVQNGDASDWTLQAFX GCA_000697645.1_msdin_deduped
>GCA_000697645_1_chrm1_length_3629680:1810166-1810466(-)stop_search_2_11_28 167-172 93 163 172 9 42 0 CATTCG ATGTACTCACTCACTCACTCGACAAGG CTTCCAACCGAAATG AGGCCCTCCGTCGAG GGACGCTCGCCGTTCAGCGCTCAG GATTTCTATTGCCGGGGGAACAACGAAGCA CATTCG ATGTACTCACTCACTCACTCGACAAGGCTTCCAACCGAAATGAGGCCCTCCGTCGAGGTACAAAATGGTGATGCAAGTGACTGGACGCTCGCCCAGGCATTCG MYSLTHSTRLPTEMRPSVEVQNGDASDWTLAQAFX GCA_000697645.1_msdin_deduped
>GCA_000697645_1_chrm1_length_3629680:1810166-1810466(-)stop_search_2_NC16_28 167-172 98 163 172 9 42 0 CATTCG ATGTACTCACTCACTCACTCGACAAGG CTTCCAACCGAAATG AGGCCCTCCGTCGAG GGACGCTCGCCGTTCAGCGCTCAG GATTTCTATTGCCGGGGGAACAACGAAGCA CATTCG ATGTACTCACTCACTCACTCGACAAGGCTTCCAACCGAAATGAGGCCCTCCGTCGAGGTACAAAATGGTGATGCAAGTGACTGGACGCTCGCCGTTCACAGGCATTCG MYSLTHSTRLPTEMRPSVEVQNGDASDWTLAVHRHS GCA_000697645.1_msdin_deduped
>GCA_000697645_1_chrm1_length_3629680:1810166-1810466(-)stop_search_2_NC18_28 167-172 100 163 172 9 42 0 CATTCG ATGTACTCACTCACTCACTCGACAAGG CTTCCAACCGAAATG AGGCCCTCCGTCGAG GGACGCTCGCCGTTCAGCGCTCAG GATTTCTATTGCCGGGGGAACAACGAAGCA CATTCG ATGTACTCACTCACTCACTCGACAAGGCTTCCAACCGAAATGAGGCCCTCCGTCGAGGTACAAAATGGTGATGCAAGTGACTGGACGCTCGCCGTTCAGCCAGGCATTCG MYSLTHSTRLPTEMRPSVEVQNGDASDWTLAVQPGIR GCA_000697645.1_msdin_deduped
>GCA_000697645_1_chrm1_length_3629680:1810166-1810466(-)stop_search_2_NC4_28 167-172 86 163 172 9 42 0 CATTCG ATGTACTCACTCACTCACTCGACAAGG CTTCCAACCGAAATG AGGCCCTCCGTCGAG GGACGCTCGCCGTTCAGCGCTCAG GATTTCTATTGCCGGGGGAACAACGAAGCA CATTCG ATGTACTCACTCACTCACTCGACAAGGCTTCCAACCGAAATGAGGCCCTCCGTCGAGGTACAAAATGGTGATGCAAGTGACTGGACCAGGCATTCG MYSLTHSTRLPTEMRPSVEVQNGDASDWTRHS GCA_000697645.1_msdin_deduped
>GCA_000697645_1_chrm1_length_3629680:1810166-1810466(-)stop_search_2_NC8_28 167-172 90 163 172 9 42 0 CATTCG ATGTACTCACTCACTCACTCGACAAGG CTTCCAACCGAAATG AGGCCCTCCGTCGAG GGACGCTCGCCGTTCAGCGCTCAG GATTTCTATTGCCGGGGGAACAACGAAGCA CATTCG ATGTACTCACTCACTCACTCGACAAGGCTTCCAACCGAAATGAGGCCCTCCGTCGAGGTACAAAATGGTGATGCAAGTGACTGGACGCTCCAGGCATTCG MYSLTHSTRLPTEMRPSVEVQNGDASDWTLQAFX GCA_000697645.1_msdin_deduped
>GCA_000697645_1_chrm1_length_3629680:692104-692404(-)stop_search_3_0_13 158-163 88 154 163 10 45 1 TGTTGA ATGTTCGACACCAACTCCACTCGTCTTCCA ATCTGGGGTATTGGC TGCAACCCATGGACT GTGGCAACGAGTGAGCTCAATTTC CGTTGTACGTTAGCATTTGTTGAATGTCTC TGTTGA ATGTTCGACACCAACTCCACTCGTCTTCCAATCTGGGGTATTGGCTGCAACCCATGGACTGCTGAACACGTCGATCAAACTCTCGTTACATTTGTTGA MFDTNSTRLPIWGIGCNPWTAEHVDQTLVTFVX GCA_000697645.1_msdin_deduped
>GCA_000697645_1_chrm1_length_3629680:692104-692404(-)stop_search_3_10_13 158-163 98 154 163 10 45 1 TGTTGA ATGTTCGACACCAACTCCACTCGTCTTCCA ATCTGGGGTATTGGC TGCAACCCATGGACT GTGGCAACGAGTGAGCTCAATTTC CGTTGTACGTTAGCATTTGTTGAATGTCTC TGTTGA ATGTTCGACACCAACTCCACTCGTCTTCCAATCTGGGGTATTGGCTGCAACCCATGGACTGCTGAACACGTCGATCAAACTCTCGTTAGTGGCAACGACATTTGTTGA MFDTNSTRLPIWGIGCNPWTAEHVDQTLVSGNDIC* GCA_000697645.1_msdin_deduped
>GCA_000697645_1_chrm1_length_3629680:692104-692404(-)stop_search_3_NC14_13 158-163 102 154 163 10 45 1 TGTTGA ATGTTCGACACCAACTCCACTCGTCTTCCA ATCTGGGGTATTGGC TGCAACCCATGGACT GTGGCAACGAGTGAGCTCAATTTC CGTTGTACGTTAGCATTTGTTGAATGTCTC TGTTGA ATGTTCGACACCAACTCCACTCGTCTTCCAATCTGGGGTATTGGCTGCAACCCATGGACTGCTGAACACGTCGATCAAACTCTCGTTAGTGGCAACGAGTGACATTTGTTGA MFDTNSTRLPIWGIGCNPWTAEHVDQTLVSGNE*HLLX GCA_000697645.1_msdin_deduped
>GCA_000697645_1_chrm1_length_3629680:692104-692404(-)stop_search_3_NC3_13 158-163 91 154 163 10 45 1 TGTTGA ATGTTCGACACCAACTCCACTCGTCTTCCA ATCTGGGGTATTGGC TGCAACCCATGGACT GTGGCAACGAGTGAGCTCAATTTC CGTTGTACGTTAGCATTTGTTGAATGTCTC TGTTGA ATGTTCGACACCAACTCCACTCGTCTTCCAATCTGGGGTATTGGCTGCAACCCATGGACTGCTGAACACGTCGATCAAACTCTCGTTAGTGCATTTGTTGA MFDTNSTRLPIWGIGCNPWTAEHVDQTLVSAFVX GCA_000697645.1_msdin_deduped
>GCA_000697645_1_chrm1_length_3629680:692104-692404(-)stop_search_4_0_13 158-163 88 154 163 9 42 1 TGTTGA ATGTTCGACACCAACTCCACTCGTCTT CCAATCTGGGGTATT GGCTGCAACCCATGG GTGGCAACGAGTGAGCTCAATTTC CGTTGTACGTTAGCATTTGTTGAATGTCTC TGTTGA ATGTTCGACACCAACTCCACTCGTCTTCCAATCTGGGGTATTGGCTGCAACCCATGGACTGCTGAACACGTCGATCAAACTCTCGTTACATTTGTTGA MFDTNSTRLPIWGIGCNPWTAEHVDQTLVTFVX GCA_000697645.1_msdin_deduped
>GCA_000697645_1_chrm1_length_3629680:692104-692404(-)stop_search_4_10_13 158-163 98 154 163 9 42 1 TGTTGA ATGTTCGACACCAACTCCACTCGTCTT CCAATCTGGGGTATT GGCTGCAACCCATGG GTGGCAACGAGTGAGCTCAATTTC CGTTGTACGTTAGCATTTGTTGAATGTCTC TGTTGA ATGTTCGACACCAACTCCACTCGTCTTCCAATCTGGGGTATTGGCTGCAACCCATGGACTGCTGAACACGTCGATCAAACTCTCGTTAGTGGCAACGACATTTGTTGA MFDTNSTRLPIWGIGCNPWTAEHVDQTLVSGNDIC* GCA_000697645.1_msdin_deduped
>GCA_000697645_1_chrm1_length_3629680:692104-692404(-)stop_search_4_NC14_13 158-163 102 154 163 9 42 1 TGTTGA ATGTTCGACACCAACTCCACTCGTCTT CCAATCTGGGGTATT GGCTGCAACCCATGG GTGGCAACGAGTGAGCTCAATTTC CGTTGTACGTTAGCATTTGTTGAATGTCTC TGTTGA ATGTTCGACACCAACTCCACTCGTCTTCCAATCTGGGGTATTGGCTGCAACCCATGGACTGCTGAACACGTCGATCAAACTCTCGTTAGTGGCAACGAGTGACATTTGTTGA MFDTNSTRLPIWGIGCNPWTAEHVDQTLVSGNE*HLLX GCA_000697645.1_msdin_deduped
>GCA_000697645_1_chrm1_length_3629680:692104-692404(-)stop_search_4_NC3_13 158-163 91 154 163 9 42 1 TGTTGA ATGTTCGACACCAACTCCACTCGTCTT CCAATCTGGGGTATT GGCTGCAACCCATGG GTGGCAACGAGTGAGCTCAATTTC CGTTGTACGTTAGCATTTGTTGAATGTCTC TGTTGA ATGTTCGACACCAACTCCACTCGTCTTCCAATCTGGGGTATTGGCTGCAACCCATGGACTGCTGAACACGTCGATCAAACTCTCGTTAGTGCATTTGTTGA MFDTNSTRLPIWGIGCNPWTAEHVDQTLVSAFVX GCA_000697645.1_msdin_deduped
>GCA_000697645_1_chrm20_length_881762:98545-98845(-)stop_search_3_13_10 155-160 101 151 160 10 45 0 ACGAAG ATGTCGCGTTTGAATTGATTGAGGTTAGGA CTGGCGAGAGGGGTC TTAAGCCCCTGCACA TCGTGCAGTGGGGGTTGAAATAAG AAAGGAGAAGAACTACGAAGGAATGCGGAG ACGAAG ATGTCGCGTTTGAATTGATTGAGGTTAGGACTGGCGAGAGGGGTCTTAAGCCCCTGCACAGGAATGGTCGTGCAGCCAAGGGAACCCGTCGTGCAGTGGGGAACTACGAAG MSRLN*LRLGLARGVLSPCTGMVVQPREPVVQWGTTK GCA_000697645.1_msdin_deduped
>GCA_000697645_1_chrm20_length_881762:98545-98845(-)stop_search_3_13_20 165-170 101 161 170 10 45 0 GCGGAG ATGTCGCGTTTGAATTGATTGAGGTTAGGA CTGGCGAGAGGGGTC TTAAGCCCCTGCACA TCGTGCAGTGGGGGTTGAAATAAG AAAGGAGAAGAACTACGAAGGAATGCGGAG GCGGAG ATGTCGCGTTTGAATTGATTGAGGTTAGGACTGGCGAGAGGGGTCTTAAGCCCCTGCACAGGAATGGTCGTGCAGCCAAGGGAACCCGTCGTGCAGTGGGGGAATGCGGAG MSRLN*LRLGLARGVLSPCTGMVVQPREPVVQWGNAE GCA_000697645.1_msdin_deduped
>GCA_000697645_1_chrm20_length_881762:98545-98845(-)stop_search_3_13_30 175-180 101 171 180 10 45 1 TAAAGG ATGTCGCGTTTGAATTGATTGAGGTTAGGA CTGGCGAGAGGGGTC TTAAGCCCCTGCACA TCGTGCAGTGGGGGTTGAAATAAG AAAGGAGAAGAACTACGAAGGAATGCGGAG TAAAGG ATGTCGCGTTTGAATTGATTGAGGTTAGGACTGGCGAGAGGGGTCTTAAGCCCCTGCACAGGAATGGTCGTGCAGCCAAGGGAACCCGTCGTGCAGTGGGGGACATAAAGG MSRLN*LRLGLARGVLSPCTGMVVQPREPVVQWGT*R GCA_000697645.1_msdin_deduped
>GCA_000697645_1_chrm20_length_881762:98545-98845(-)stop_search_3_13_4 149-154 101 145 154 10 45 0 AGAACT ATGTCGCGTTTGAATTGATTGAGGTTAGGA CTGGCGAGAGGGGTC TTAAGCCCCTGCACA TCGTGCAGTGGGGGTTGAAATAAG AAAGGAGAAGAACTACGAAGGAATGCGGAG AGAACT ATGTCGCGTTTGAATTGATTGAGGTTAGGACTGGCGAGAGGGGTCTTAAGCCCCTGCACAGGAATGGTCGTGCAGCCAAGGGAACCCGTCGTGCAGTGGGGGAGAAGAACT MSRLN*LRLGLARGVLSPCTGMVVQPREPVVQWGRRT GCA_000697645.1_msdin_deduped
>GCA_000697645_1_chrm20_length_881762:98545-98845(-)stop_search_3_13_7 152-157 101 148 157 10 45 0 ACTACG ATGTCGCGTTTGAATTGATTGAGGTTAGGA CTGGCGAGAGGGGTC TTAAGCCCCTGCACA TCGTGCAGTGGGGGTTGAAATAAG AAAGGAGAAGAACTACGAAGGAATGCGGAG ACTACG ATGTCGCGTTTGAATTGATTGAGGTTAGGACTGGCGAGAGGGGTCTTAAGCCCCTGCACAGGAATGGTCGTGCAGCCAAGGGAACCCGTCGTGCAGTGGGGAAGAACTACG MSRLN*LRLGLARGVLSPCTGMVVQPREPVVQWGRTT GCA_000697645.1_msdin_deduped
>GCA_000697645_1_chrm20_length_881762:98545-98845(-)stop_search_3_2_10 155-160 90 151 160 10 45 0 ACGAAG ATGTCGCGTTTGAATTGATTGAGGTTAGGA CTGGCGAGAGGGGTC TTAAGCCCCTGCACA TCGTGCAGTGGGGGTTGAAATAAG AAAGGAGAAGAACTACGAAGGAATGCGGAG ACGAAG ATGTCGCGTTTGAATTGATTGAGGTTAGGACTGGCGAGAGGGGTCTTAAGCCCCTGCACAGGAATGGTCGTGCAGCCAAGGGAACCCGTCAACTACGAAG MSRLN*LRLGLARGVLSPCTGMVVQPREPVNYEX GCA_000697645.1_msdin_deduped
>GCA_000697645_1_chrm20_length_881762:98545-98845(-)stop_search_3_2_20 165-170 90 161 170 10 45 0 GCGGAG ATGTCGCGTTTGAATTGATTGAGGTTAGGA CTGGCGAGAGGGGTC TTAAGCCCCTGCACA TCGTGCAGTGGGGGTTGAAATAAG AAAGGAGAAGAACTACGAAGGAATGCGGAG GCGGAG ATGTCGCGTTTGAATTGATTGAGGTTAGGACTGGCGAGAGGGGTCTTAAGCCCCTGCACAGGAATGGTCGTGCAGCCAAGGGAACCCGTCGAATGCGGAG MSRLN*LRLGLARGVLSPCTGMVVQPREPVECGX GCA_000697645.1_msdin_deduped
>GCA_000697645_1_chrm20_length_881762:98545-98845(-)stop_search_3_2_30 175-180 90 171 180 10 45 1 TAAAGG ATGTCGCGTTTGAATTGATTGAGGTTAGGA CTGGCGAGAGGGGTC TTAAGCCCCTGCACA TCGTGCAGTGGGGGTTGAAATAAG AAAGGAGAAGAACTACGAAGGAATGCGGAG TAAAGG ATGTCGCGTTTGAATTGATTGAGGTTAGGACTGGCGAGAGGGGTCTTAAGCCCCTGCACAGGAATGGTCGTGCAGCCAAGGGAACCCGTCGACATAAAGG MSRLN*LRLGLARGVLSPCTGMVVQPREPVDIKX GCA_000697645.1_msdin_deduped
>GCA_000697645_1_chrm20_length_881762:98545-98845(-)stop_search_3_2_4 149-154 90 145 154 10 45 0 AGAACT ATGTCGCGTTTGAATTGATTGAGGTTAGGA CTGGCGAGAGGGGTC TTAAGCCCCTGCACA TCGTGCAGTGGGGGTTGAAATAAG AAAGGAGAAGAACTACGAAGGAATGCGGAG AGAACT ATGTCGCGTTTGAATTGATTGAGGTTAGGACTGGCGAGAGGGGTCTTAAGCCCCTGCACAGGAATGGTCGTGCAGCCAAGGGAACCCGTCGAGAAGAACT MSRLN*LRLGLARGVLSPCTGMVVQPREPVEKNX GCA_000697645.1_msdin_deduped
>GCA_000697645_1_chrm20_length_881762:98545-98845(-)stop_search_3_2_7 152-157 90 148 157 10 45 0 ACTACG ATGTCGCGTTTGAATTGATTGAGGTTAGGA CTGGCGAGAGGGGTC TTAAGCCCCTGCACA TCGTGCAGTGGGGGTTGAAATAAG AAAGGAGAAGAACTACGAAGGAATGCGGAG ACTACG ATGTCGCGTTTGAATTGATTGAGGTTAGGACTGGCGAGAGGGGTCTTAAGCCCCTGCACAGGAATGGTCGTGCAGCCAAGGGAACCCGTCAAGAACTACG MSRLN*LRLGLARGVLSPCTGMVVQPREPVKNYX GCA_000697645.1_msdin_deduped
>GCA_000697645_1_chrm20_length_881762:98545-98845(-)stop_search_3_7_10 155-160 95 151 160 10 45 0 ACGAAG ATGTCGCGTTTGAATTGATTGAGGTTAGGA CTGGCGAGAGGGGTC TTAAGCCCCTGCACA TCGTGCAGTGGGGGTTGAAATAAG AAAGGAGAAGAACTACGAAGGAATGCGGAG ACGAAG ATGTCGCGTTTGAATTGATTGAGGTTAGGACTGGCGAGAGGGGTCTTAAGCCCCTGCACAGGAATGGTCGTGCAGCCAAGGGAACCCGTCGTGCAAACTACGAAG MSRLN*LRLGLARGVLSPCTGMVVQPREPVVQTTK GCA_000697645.1_msdin_deduped
>GCA_000697645_1_chrm20_length_881762:98545-98845(-)stop_search_3_7_20 165-170 95 161 170 10 45 0 GCGGAG ATGTCGCGTTTGAATTGATTGAGGTTAGGA CTGGCGAGAGGGGTC TTAAGCCCCTGCACA TCGTGCAGTGGGGGTTGAAATAAG AAAGGAGAAGAACTACGAAGGAATGCGGAG GCGGAG ATGTCGCGTTTGAATTGATTGAGGTTAGGACTGGCGAGAGGGGTCTTAAGCCCCTGCACAGGAATGGTCGTGCAGCCAAGGGAACCCGTCGTGCAGAATGCGGAG MSRLN*LRLGLARGVLSPCTGMVVQPREPVVQNAE GCA_000697645.1_msdin_deduped
>GCA_000697645_1_chrm20_length_881762:98545-98845(-)stop_search_3_7_30 175-180 95 171 180 10 45 1 TAAAGG ATGTCGCGTTTGAATTGATTGAGGTTAGGA CTGGCGAGAGGGGTC TTAAGCCCCTGCACA TCGTGCAGTGGGGGTTGAAATAAG AAAGGAGAAGAACTACGAAGGAATGCGGAG TAAAGG ATGTCGCGTTTGAATTGATTGAGGTTAGGACTGGCGAGAGGGGTCTTAAGCCCCTGCACAGGAATGGTCGTGCAGCCAAGGGAACCCGTCGTGCAGACATAAAGG MSRLN*LRLGLARGVLSPCTGMVVQPREPVVQT*R GCA_000697645.1_msdin_deduped
>GCA_000697645_1_chrm20_length_881762:98545-98845(-)stop_search_3_7_4 149-154 95 145 154 10 45 0 AGAACT ATGTCGCGTTTGAATTGATTGAGGTTAGGA CTGGCGAGAGGGGTC TTAAGCCCCTGCACA TCGTGCAGTGGGGGTTGAAATAAG AAAGGAGAAGAACTACGAAGGAATGCGGAG AGAACT ATGTCGCGTTTGAATTGATTGAGGTTAGGACTGGCGAGAGGGGTCTTAAGCCCCTGCACAGGAATGGTCGTGCAGCCAAGGGAACCCGTCGTGCAGAGAAGAACT MSRLN*LRLGLARGVLSPCTGMVVQPREPVVQRRT GCA_000697645.1_msdin_deduped
>GCA_000697645_1_chrm20_length_881762:98545-98845(-)stop_search_3_7_7 152-157 95 148 157 10 45 0 ACTACG ATGTCGCGTTTGAATTGATTGAGGTTAGGA CTGGCGAGAGGGGTC TTAAGCCCCTGCACA TCGTGCAGTGGGGGTTGAAATAAG AAAGGAGAAGAACTACGAAGGAATGCGGAG ACTACG ATGTCGCGTTTGAATTGATTGAGGTTAGGACTGGCGAGAGGGGTCTTAAGCCCCTGCACAGGAATGGTCGTGCAGCCAAGGGAACCCGTCGTGCAAAGAACTACG MSRLN*LRLGLARGVLSPCTGMVVQPREPVVQRTT GCA_000697645.1_msdin_deduped
>GCA_000697645_1_chrm20_length_881762:98545-98845(-)stop_search_3_NC4_10 155-160 92 151 160 10 45 0 ACGAAG ATGTCGCGTTTGAATTGATTGAGGTTAGGA CTGGCGAGAGGGGTC TTAAGCCCCTGCACA TCGTGCAGTGGGGGTTGAAATAAG AAAGGAGAAGAACTACGAAGGAATGCGGAG ACGAAG ATGTCGCGTTTGAATTGATTGAGGTTAGGACTGGCGAGAGGGGTCTTAAGCCCCTGCACAGGAATGGTCGTGCAGCCAAGGGAACCCGTCGTAACTACGAAG MSRLN*LRLGLARGVLSPCTGMVVQPREPVVTTK GCA_000697645.1_msdin_deduped
>GCA_000697645_1_chrm20_length_881762:98545-98845(-)stop_search_3_NC4_20 165-170 92 161 170 10 45 0 GCGGAG ATGTCGCGTTTGAATTGATTGAGGTTAGGA CTGGCGAGAGGGGTC TTAAGCCCCTGCACA TCGTGCAGTGGGGGTTGAAATAAG AAAGGAGAAGAACTACGAAGGAATGCGGAG GCGGAG ATGTCGCGTTTGAATTGATTGAGGTTAGGACTGGCGAGAGGGGTCTTAAGCCCCTGCACAGGAATGGTCGTGCAGCCAAGGGAACCCGTCGTGAATGCGGAG MSRLN*LRLGLARGVLSPCTGMVVQPREPVVNAE GCA_000697645.1_msdin_deduped
>GCA_000697645_1_chrm20_length_881762:98545-98845(-)stop_search_3_NC4_30 175-180 92 171 180 10 45 1 TAAAGG ATGTCGCGTTTGAATTGATTGAGGTTAGGA CTGGCGAGAGGGGTC TTAAGCCCCTGCACA TCGTGCAGTGGGGGTTGAAATAAG AAAGGAGAAGAACTACGAAGGAATGCGGAG TAAAGG ATGTCGCGTTTGAATTGATTGAGGTTAGGACTGGCGAGAGGGGTCTTAAGCCCCTGCACAGGAATGGTCGTGCAGCCAAGGGAACCCGTCGTGACATAAAGG MSRLN*LRLGLARGVLSPCTGMVVQPREPVVT*R GCA_000697645.1_msdin_deduped
>GCA_000697645_1_chrm20_length_881762:98545-98845(-)stop_search_3_NC4_4 149-154 92 145 154 10 45 0 AGAACT ATGTCGCGTTTGAATTGATTGAGGTTAGGA CTGGCGAGAGGGGTC TTAAGCCCCTGCACA TCGTGCAGTGGGGGTTGAAATAAG AAAGGAGAAGAACTACGAAGGAATGCGGAG AGAACT ATGTCGCGTTTGAATTGATTGAGGTTAGGACTGGCGAGAGGGGTCTTAAGCCCCTGCACAGGAATGGTCGTGCAGCCAAGGGAACCCGTCGTGAGAAGAACT MSRLN*LRLGLARGVLSPCTGMVVQPREPVVRRT GCA_000697645.1_msdin_deduped
>GCA_000697645_1_chrm20_length_881762:98545-98845(-)stop_search_3_NC4_7 152-157 92 148 157 10 45 0 ACTACG ATGTCGCGTTTGAATTGATTGAGGTTAGGA CTGGCGAGAGGGGTC TTAAGCCCCTGCACA TCGTGCAGTGGGGGTTGAAATAAG AAAGGAGAAGAACTACGAAGGAATGCGGAG ACTACG ATGTCGCGTTTGAATTGATTGAGGTTAGGACTGGCGAGAGGGGTCTTAAGCCCCTGCACAGGAATGGTCGTGCAGCCAAGGGAACCCGTCGTAAGAACTACG MSRLN*LRLGLARGVLSPCTGMVVQPREPVVRTT GCA_000697645.1_msdin_deduped
>GCA_000697645_1_chrm20_length_881762:98545-98845(-)stop_search_4_13_10 155-160 101 151 160 9 42 0 ACGAAG ATGTCGCGTTTGAATTGATTGAGGTTA GGACTGGCGAGAGGG GTCTTAAGCCCCTGC TCGTGCAGTGGGGGTTGAAATAAG AAAGGAGAAGAACTACGAAGGAATGCGGAG ACGAAG ATGTCGCGTTTGAATTGATTGAGGTTAGGACTGGCGAGAGGGGTCTTAAGCCCCTGCACAGGAATGGTCGTGCAGCCAAGGGAACCCGTCGTGCAGTGGGGAACTACGAAG MSRLN*LRLGLARGVLSPCTGMVVQPREPVVQWGTTK GCA_000697645.1_msdin_deduped
>GCA_000697645_1_chrm20_length_881762:98545-98845(-)stop_search_4_13_20 165-170 101 161 170 9 42 0 GCGGAG ATGTCGCGTTTGAATTGATTGAGGTTA GGACTGGCGAGAGGG GTCTTAAGCCCCTGC TCGTGCAGTGGGGGTTGAAATAAG AAAGGAGAAGAACTACGAAGGAATGCGGAG GCGGAG ATGTCGCGTTTGAATTGATTGAGGTTAGGACTGGCGAGAGGGGTCTTAAGCCCCTGCACAGGAATGGTCGTGCAGCCAAGGGAACCCGTCGTGCAGTGGGGGAATGCGGAG MSRLN*LRLGLARGVLSPCTGMVVQPREPVVQWGNAE GCA_000697645.1_msdin_deduped
>GCA_000697645_1_chrm20_length_881762:98545-98845(-)stop_search_4_13_30 175-180 101 171 180 9 42 1 TAAAGG ATGTCGCGTTTGAATTGATTGAGGTTA GGACTGGCGAGAGGG GTCTTAAGCCCCTGC TCGTGCAGTGGGGGTTGAAATAAG AAAGGAGAAGAACTACGAAGGAATGCGGAG TAAAGG ATGTCGCGTTTGAATTGATTGAGGTTAGGACTGGCGAGAGGGGTCTTAAGCCCCTGCACAGGAATGGTCGTGCAGCCAAGGGAACCCGTCGTGCAGTGGGGGACATAAAGG MSRLN*LRLGLARGVLSPCTGMVVQPREPVVQWGT*R GCA_000697645.1_msdin_deduped
>GCA_000697645_1_chrm20_length_881762:98545-98845(-)stop_search_4_13_4 149-154 101 145 154 9 42 0 AGAACT ATGTCGCGTTTGAATTGATTGAGGTTA GGACTGGCGAGAGGG GTCTTAAGCCCCTGC TCGTGCAGTGGGGGTTGAAATAAG AAAGGAGAAGAACTACGAAGGAATGCGGAG AGAACT ATGTCGCGTTTGAATTGATTGAGGTTAGGACTGGCGAGAGGGGTCTTAAGCCCCTGCACAGGAATGGTCGTGCAGCCAAGGGAACCCGTCGTGCAGTGGGGGAGAAGAACT MSRLN*LRLGLARGVLSPCTGMVVQPREPVVQWGRRT GCA_000697645.1_msdin_deduped
>GCA_000697645_1_chrm20_length_881762:98545-98845(-)stop_search_4_13_7 152-157 101 148 157 9 42 0 ACTACG ATGTCGCGTTTGAATTGATTGAGGTTA GGACTGGCGAGAGGG GTCTTAAGCCCCTGC TCGTGCAGTGGGGGTTGAAATAAG AAAGGAGAAGAACTACGAAGGAATGCGGAG ACTACG ATGTCGCGTTTGAATTGATTGAGGTTAGGACTGGCGAGAGGGGTCTTAAGCCCCTGCACAGGAATGGTCGTGCAGCCAAGGGAACCCGTCGTGCAGTGGGGAAGAACTACG MSRLN*LRLGLARGVLSPCTGMVVQPREPVVQWGRTT GCA_000697645.1_msdin_deduped
>GCA_000697645_1_chrm20_length_881762:98545-98845(-)stop_search_4_2_10 155-160 90 151 160 9 42 0 ACGAAG ATGTCGCGTTTGAATTGATTGAGGTTA GGACTGGCGAGAGGG GTCTTAAGCCCCTGC TCGTGCAGTGGGGGTTGAAATAAG AAAGGAGAAGAACTACGAAGGAATGCGGAG ACGAAG ATGTCGCGTTTGAATTGATTGAGGTTAGGACTGGCGAGAGGGGTCTTAAGCCCCTGCACAGGAATGGTCGTGCAGCCAAGGGAACCCGTCAACTACGAAG MSRLN*LRLGLARGVLSPCTGMVVQPREPVNYEX GCA_000697645.1_msdin_deduped
>GCA_000697645_1_chrm20_length_881762:98545-98845(-)stop_search_4_2_20 165-170 90 161 170 9 42 0 GCGGAG ATGTCGCGTTTGAATTGATTGAGGTTA GGACTGGCGAGAGGG GTCTTAAGCCCCTGC TCGTGCAGTGGGGGTTGAAATAAG AAAGGAGAAGAACTACGAAGGAATGCGGAG GCGGAG ATGTCGCGTTTGAATTGATTGAGGTTAGGACTGGCGAGAGGGGTCTTAAGCCCCTGCACAGGAATGGTCGTGCAGCCAAGGGAACCCGTCGAATGCGGAG MSRLN*LRLGLARGVLSPCTGMVVQPREPVECGX GCA_000697645.1_msdin_deduped
>GCA_000697645_1_chrm20_length_881762:98545-98845(-)stop_search_4_2_30 175-180 90 171 180 9 42 1 TAAAGG ATGTCGCGTTTGAATTGATTGAGGTTA GGACTGGCGAGAGGG GTCTTAAGCCCCTGC TCGTGCAGTGGGGGTTGAAATAAG AAAGGAGAAGAACTACGAAGGAATGCGGAG TAAAGG ATGTCGCGTTTGAATTGATTGAGGTTAGGACTGGCGAGAGGGGTCTTAAGCCCCTGCACAGGAATGGTCGTGCAGCCAAGGGAACCCGTCGACATAAAGG MSRLN*LRLGLARGVLSPCTGMVVQPREPVDIKX GCA_000697645.1_msdin_deduped
>GCA_000697645_1_chrm20_length_881762:98545-98845(-)stop_search_4_2_4 149-154 90 145 154 9 42 0 AGAACT ATGTCGCGTTTGAATTGATTGAGGTTA GGACTGGCGAGAGGG GTCTTAAGCCCCTGC TCGTGCAGTGGGGGTTGAAATAAG AAAGGAGAAGAACTACGAAGGAATGCGGAG AGAACT ATGTCGCGTTTGAATTGATTGAGGTTAGGACTGGCGAGAGGGGTCTTAAGCCCCTGCACAGGAATGGTCGTGCAGCCAAGGGAACCCGTCGAGAAGAACT MSRLN*LRLGLARGVLSPCTGMVVQPREPVEKNX GCA_000697645.1_msdin_deduped
>GCA_000697645_1_chrm20_length_881762:98545-98845(-)stop_search_4_2_7 152-157 90 148 157 9 42 0 ACTACG ATGTCGCGTTTGAATTGATTGAGGTTA GGACTGGCGAGAGGG GTCTTAAGCCCCTGC TCGTGCAGTGGGGGTTGAAATAAG AAAGGAGAAGAACTACGAAGGAATGCGGAG ACTACG ATGTCGCGTTTGAATTGATTGAGGTTAGGACTGGCGAGAGGGGTCTTAAGCCCCTGCACAGGAATGGTCGTGCAGCCAAGGGAACCCGTCAAGAACTACG MSRLN*LRLGLARGVLSPCTGMVVQPREPVKNYX GCA_000697645.1_msdin_deduped
>GCA_000697645_1_chrm20_length_881762:98545-98845(-)stop_search_4_7_10 155-160 95 151 160 9 42 0 ACGAAG ATGTCGCGTTTGAATTGATTGAGGTTA GGACTGGCGAGAGGG GTCTTAAGCCCCTGC TCGTGCAGTGGGGGTTGAAATAAG AAAGGAGAAGAACTACGAAGGAATGCGGAG ACGAAG ATGTCGCGTTTGAATTGATTGAGGTTAGGACTGGCGAGAGGGGTCTTAAGCCCCTGCACAGGAATGGTCGTGCAGCCAAGGGAACCCGTCGTGCAAACTACGAAG MSRLN*LRLGLARGVLSPCTGMVVQPREPVVQTTK GCA_000697645.1_msdin_deduped
>GCA_000697645_1_chrm20_length_881762:98545-98845(-)stop_search_4_7_20 165-170 95 161 170 9 42 0 GCGGAG ATGTCGCGTTTGAATTGATTGAGGTTA GGACTGGCGAGAGGG GTCTTAAGCCCCTGC TCGTGCAGTGGGGGTTGAAATAAG AAAGGAGAAGAACTACGAAGGAATGCGGAG GCGGAG ATGTCGCGTTTGAATTGATTGAGGTTAGGACTGGCGAGAGGGGTCTTAAGCCCCTGCACAGGAATGGTCGTGCAGCCAAGGGAACCCGTCGTGCAGAATGCGGAG MSRLN*LRLGLARGVLSPCTGMVVQPREPVVQNAE GCA_000697645.1_msdin_deduped
>GCA_000697645_1_chrm20_length_881762:98545-98845(-)stop_search_4_7_30 175-180 95 171 180 9 42 1 TAAAGG ATGTCGCGTTTGAATTGATTGAGGTTA GGACTGGCGAGAGGG GTCTTAAGCCCCTGC TCGTGCAGTGGGGGTTGAAATAAG AAAGGAGAAGAACTACGAAGGAATGCGGAG TAAAGG ATGTCGCGTTTGAATTGATTGAGGTTAGGACTGGCGAGAGGGGTCTTAAGCCCCTGCACAGGAATGGTCGTGCAGCCAAGGGAACCCGTCGTGCAGACATAAAGG MSRLN*LRLGLARGVLSPCTGMVVQPREPVVQT*R GCA_000697645.1_msdin_deduped
>GCA_000697645_1_chrm20_length_881762:98545-98845(-)stop_search_4_7_4 149-154 95 145 154 9 42 0 AGAACT ATGTCGCGTTTGAATTGATTGAGGTTA GGACTGGCGAGAGGG GTCTTAAGCCCCTGC TCGTGCAGTGGGGGTTGAAATAAG AAAGGAGAAGAACTACGAAGGAATGCGGAG AGAACT ATGTCGCGTTTGAATTGATTGAGGTTAGGACTGGCGAGAGGGGTCTTAAGCCCCTGCACAGGAATGGTCGTGCAGCCAAGGGAACCCGTCGTGCAGAGAAGAACT MSRLN*LRLGLARGVLSPCTGMVVQPREPVVQRRT GCA_000697645.1_msdin_deduped
>GCA_000697645_1_chrm20_length_881762:98545-98845(-)stop_search_4_7_7 152-157 95 148 157 9 42 0 ACTACG ATGTCGCGTTTGAATTGATTGAGGTTA GGACTGGCGAGAGGG GTCTTAAGCCCCTGC TCGTGCAGTGGGGGTTGAAATAAG AAAGGAGAAGAACTACGAAGGAATGCGGAG ACTACG ATGTCGCGTTTGAATTGATTGAGGTTAGGACTGGCGAGAGGGGTCTTAAGCCCCTGCACAGGAATGGTCGTGCAGCCAAGGGAACCCGTCGTGCAAAGAACTACG MSRLN*LRLGLARGVLSPCTGMVVQPREPVVQRTT GCA_000697645.1_msdin_deduped
>GCA_000697645_1_chrm20_length_881762:98545-98845(-)stop_search_4_NC4_10 155-160 92 151 160 9 42 0 ACGAAG ATGTCGCGTTTGAATTGATTGAGGTTA GGACTGGCGAGAGGG GTCTTAAGCCCCTGC TCGTGCAGTGGGGGTTGAAATAAG AAAGGAGAAGAACTACGAAGGAATGCGGAG ACGAAG ATGTCGCGTTTGAATTGATTGAGGTTAGGACTGGCGAGAGGGGTCTTAAGCCCCTGCACAGGAATGGTCGTGCAGCCAAGGGAACCCGTCGTAACTACGAAG MSRLN*LRLGLARGVLSPCTGMVVQPREPVVTTK GCA_000697645.1_msdin_deduped
>GCA_000697645_1_chrm20_length_881762:98545-98845(-)stop_search_4_NC4_20 165-170 92 161 170 9 42 0 GCGGAG ATGTCGCGTTTGAATTGATTGAGGTTA GGACTGGCGAGAGGG GTCTTAAGCCCCTGC TCGTGCAGTGGGGGTTGAAATAAG AAAGGAGAAGAACTACGAAGGAATGCGGAG GCGGAG ATGTCGCGTTTGAATTGATTGAGGTTAGGACTGGCGAGAGGGGTCTTAAGCCCCTGCACAGGAATGGTCGTGCAGCCAAGGGAACCCGTCGTGAATGCGGAG MSRLN*LRLGLARGVLSPCTGMVVQPREPVVNAE GCA_000697645.1_msdin_deduped
>GCA_000697645_1_chrm20_length_881762:98545-98845(-)stop_search_4_NC4_30 175-180 92 171 180 9 42 1 TAAAGG ATGTCGCGTTTGAATTGATTGAGGTTA GGACTGGCGAGAGGG GTCTTAAGCCCCTGC TCGTGCAGTGGGGGTTGAAATAAG AAAGGAGAAGAACTACGAAGGAATGCGGAG TAAAGG ATGTCGCGTTTGAATTGATTGAGGTTAGGACTGGCGAGAGGGGTCTTAAGCCCCTGCACAGGAATGGTCGTGCAGCCAAGGGAACCCGTCGTGACATAAAGG MSRLN*LRLGLARGVLSPCTGMVVQPREPVVT*R GCA_000697645.1_msdin_deduped
>GCA_000697645_1_chrm20_length_881762:98545-98845(-)stop_search_4_NC4_4 149-154 92 145 154 9 42 0 AGAACT ATGTCGCGTTTGAATTGATTGAGGTTA GGACTGGCGAGAGGG GTCTTAAGCCCCTGC TCGTGCAGTGGGGGTTGAAATAAG AAAGGAGAAGAACTACGAAGGAATGCGGAG AGAACT ATGTCGCGTTTGAATTGATTGAGGTTAGGACTGGCGAGAGGGGTCTTAAGCCCCTGCACAGGAATGGTCGTGCAGCCAAGGGAACCCGTCGTGAGAAGAACT MSRLN*LRLGLARGVLSPCTGMVVQPREPVVRRT GCA_000697645.1_msdin_deduped
>GCA_000697645_1_chrm20_length_881762:98545-98845(-)stop_search_4_NC4_7 152-157 92 148 157 9 42 0 ACTACG ATGTCGCGTTTGAATTGATTGAGGTTA GGACTGGCGAGAGGG GTCTTAAGCCCCTGC TCGTGCAGTGGGGGTTGAAATAAG AAAGGAGAAGAACTACGAAGGAATGCGGAG ACTACG ATGTCGCGTTTGAATTGATTGAGGTTAGGACTGGCGAGAGGGGTCTTAAGCCCCTGCACAGGAATGGTCGTGCAGCCAAGGGAACCCGTCGTAAGAACTACG MSRLN*LRLGLARGVLSPCTGMVVQPREPVVRTT GCA_000697645.1_msdin_deduped
>GCA_000697645_1_chrm21_length_862935:576496-576796(+)stop_search_5_20_15 166-171 114 162 171 10 45 0 ATTCAA ATGGCGAATATATGAGCTCAACGCATTCCA TACTTGTATACAAAT GTGTGGAACTGCCCA CGATCATCGGATCAAAGATCGTCG CAATTCTTACGTAAGTACGATTCAACCAAG ATTCAA ATGGCGAATATATGAGCTCAACGCATTCCATACTTGTATACAAATGTGTGGAACTGCCCAGGAATGGTCCCAAAATGGTTCCGACGCAAGCGCTCGATCATCGGATCAAAGATCTACGATTCAA MANI*AQRIPYLYTNVWNCPGMVPKWFRRKRSIIGSKIYDSX GCA_000697645.1_msdin_deduped
>GCA_000697645_1_chrm21_length_862935:576496-576796(+)stop_search_5_20_30 181-186 114 177 186 10 45 0 GTCGCG ATGGCGAATATATGAGCTCAACGCATTCCA TACTTGTATACAAAT GTGTGGAACTGCCCA CGATCATCGGATCAAAGATCGTCG CAATTCTTACGTAAGTACGATTCAACCAAG GTCGCG ATGGCGAATATATGAGCTCAACGCATTCCATACTTGTATACAAATGTGTGGAACTGCCCAGGAATGGTCCCAAAATGGTTCCGACGCAAGCGCTCGATCATCGGATCAAAGATCAGCCGTCGCG MANI*AQRIPYLYTNVWNCPGMVPKWFRRKRSIIGSKISRRX GCA_000697645.1_msdin_deduped
>GCA_000697645_1_chrm234_length_3069:1891-2191(-)stop_search_1_0_29 168-173 82 164 173 10 45 0 GGTTCA ATGTTCCTGGATCACTCTGCTCGACTGCCA ACAGTGGTTCCCCTG CCTTTCTTGCTCTAG GTTCCTTCCACCTGGTAGCCTCTA TCAACAACCCATCCTGCGACCCCCTCAAGC GGTTCA ATGTTCCTGGATCACTCTGCTCGACTGCCAACAGTGGTTCCCCTGCCTTTCTTGCTCTAGCTTCCCTGCTGGCAAGCTGAACCCGCGGTTCA MFLDHSARLPTVVPLPFLL*LPCWQAEPAVX GCA_000697645.1_msdin_deduped
>GCA_000697645_1_chrm234_length_3069:1891-2191(-)stop_search_1_14_29 168-173 96 164 173 10 45 0 GGTTCA ATGTTCCTGGATCACTCTGCTCGACTGCCA ACAGTGGTTCCCCTG CCTTTCTTGCTCTAG GTTCCTTCCACCTGGTAGCCTCTA TCAACAACCCATCCTGCGACCCCCTCAAGC GGTTCA ATGTTCCTGGATCACTCTGCTCGACTGCCAACAGTGGTTCCCCTGCCTTTCTTGCTCTAGCTTCCCTGCTGGCAAGCTGAACGTTCCTTCCACCTGCCGCGGTTCA MFLDHSARLPTVVPLPFLL*LPCWQAERSFHLPRFX GCA_000697645.1_msdin_deduped
>GCA_000697645_1_chrm234_length_3069:1891-2191(-)stop_search_1_NC17_29 168-173 99 164 173 10 45 0 GGTTCA ATGTTCCTGGATCACTCTGCTCGACTGCCA ACAGTGGTTCCCCTG CCTTTCTTGCTCTAG GTTCCTTCCACCTGGTAGCCTCTA TCAACAACCCATCCTGCGACCCCCTCAAGC GGTTCA ATGTTCCTGGATCACTCTGCTCGACTGCCAACAGTGGTTCCCCTGCCTTTCTTGCTCTAGCTTCCCTGCTGGCAAGCTGAACGTTCCTTCCACCTGGTACCGCGGTTCA MFLDHSARLPTVVPLPFLL*LPCWQAERSFHLVPRFX GCA_000697645.1_msdin_deduped
>GCA_000697645_1_chrm234_length_3069:1891-2191(-)stop_search_2_0_29 168-173 82 164 173 9 42 0 GGTTCA ATGTTCCTGGATCACTCTGCTCGACTG CCAACAGTGGTTCCC CTGCCTTTCTTGCTC GTTCCTTCCACCTGGTAGCCTCTA TCAACAACCCATCCTGCGACCCCCTCAAGC GGTTCA ATGTTCCTGGATCACTCTGCTCGACTGCCAACAGTGGTTCCCCTGCCTTTCTTGCTCTAGCTTCCCTGCTGGCAAGCTGAACCCGCGGTTCA MFLDHSARLPTVVPLPFLL*LPCWQAEPAVX GCA_000697645.1_msdin_deduped
>GCA_000697645_1_chrm234_length_3069:1891-2191(-)stop_search_2_14_29 168-173 96 164 173 9 42 0 GGTTCA ATGTTCCTGGATCACTCTGCTCGACTG CCAACAGTGGTTCCC CTGCCTTTCTTGCTC GTTCCTTCCACCTGGTAGCCTCTA TCAACAACCCATCCTGCGACCCCCTCAAGC GGTTCA ATGTTCCTGGATCACTCTGCTCGACTGCCAACAGTGGTTCCCCTGCCTTTCTTGCTCTAGCTTCCCTGCTGGCAAGCTGAACGTTCCTTCCACCTGCCGCGGTTCA MFLDHSARLPTVVPLPFLL*LPCWQAERSFHLPRFX GCA_000697645.1_msdin_deduped
>GCA_000697645_1_chrm234_length_3069:1891-2191(-)stop_search_2_NC17_29 168-173 99 164 173 9 42 0 GGTTCA ATGTTCCTGGATCACTCTGCTCGACTG CCAACAGTGGTTCCC CTGCCTTTCTTGCTC GTTCCTTCCACCTGGTAGCCTCTA TCAACAACCCATCCTGCGACCCCCTCAAGC GGTTCA ATGTTCCTGGATCACTCTGCTCGACTGCCAACAGTGGTTCCCCTGCCTTTCTTGCTCTAGCTTCCCTGCTGGCAAGCTGAACGTTCCTTCCACCTGGTACCGCGGTTCA MFLDHSARLPTVVPLPFLL*LPCWQAERSFHLVPRFX GCA_000697645.1_msdin_deduped
>GCA_000697645_1_chrm24_length_812708:321146-321446(-)stop_search_1_NC10_17 156-161 92 152 161 10 45 1 AATAAC ATGGGGTGAATCAACTATTTAAGAATGCCG CCCGATTATTTTTTA CCATATCGAAGCATC TCAAAACTTAGCTCACACCCTCGC TGTCCAAGTTCTCTGAGCCATAATAACAAC AATAAC ATGGGGTGAATCAACTATTTAAGAATGCCGCCCGATTATTTTTTACCATATCGAAGCATCCAAAAAGCAAGGGTTCAAGCCTTCAAAACTTACCATAATAAC MG*INYLRMPPDYFLPYRSIQKARVQAFKTYHNN GCA_000697645.1_msdin_deduped
>GCA_000697645_1_chrm24_length_812708:321146-321446(-)stop_search_1_NC10_8 147-152 92 143 152 10 45 1 CTGAGC ATGGGGTGAATCAACTATTTAAGAATGCCG CCCGATTATTTTTTA CCATATCGAAGCATC TCAAAACTTAGCTCACACCCTCGC TGTCCAAGTTCTCTGAGCCATAATAACAAC CTGAGC ATGGGGTGAATCAACTATTTAAGAATGCCGCCCGATTATTTTTTACCATATCGAAGCATCCAAAAAGCAAGGGTTCAAGCCTTCAAAACTTATTCTCTGAGC MG*INYLRMPPDYFLPYRSIQKARVQAFKTYSLS GCA_000697645.1_msdin_deduped
>GCA_000697645_1_chrm24_length_812708:321146-321446(-)stop_search_1_NC22_17 156-161 104 152 161 10 45 1 AATAAC ATGGGGTGAATCAACTATTTAAGAATGCCG CCCGATTATTTTTTA CCATATCGAAGCATC TCAAAACTTAGCTCACACCCTCGC TGTCCAAGTTCTCTGAGCCATAATAACAAC AATAAC ATGGGGTGAATCAACTATTTAAGAATGCCGCCCGATTATTTTTTACCATATCGAAGCATCCAAAAAGCAAGGGTTCAAGCCTTCAAAACTTAGCTCACACCCTCCCATAATAAC MG*INYLRMPPDYFLPYRSIQKARVQAFKT*LTPSHNN GCA_000697645.1_msdin_deduped
>GCA_000697645_1_chrm24_length_812708:321146-321446(-)stop_search_1_NC22_8 147-152 104 143 152 10 45 1 CTGAGC ATGGGGTGAATCAACTATTTAAGAATGCCG CCCGATTATTTTTTA CCATATCGAAGCATC TCAAAACTTAGCTCACACCCTCGC TGTCCAAGTTCTCTGAGCCATAATAACAAC CTGAGC ATGGGGTGAATCAACTATTTAAGAATGCCGCCCGATTATTTTTTACCATATCGAAGCATCCAAAAAGCAAGGGTTCAAGCCTTCAAAACTTAGCTCACACCCTCTTCTCTGAGC MG*INYLRMPPDYFLPYRSIQKARVQAFKT*LTPSSLS GCA_000697645.1_msdin_deduped
>GCA_000697645_1_chrm24_length_812708:321146-321446(-)stop_search_2_NC10_17 156-161 92 152 161 9 42 1 AATAAC ATGGGGTGAATCAACTATTTAAGAATG CCGCCCGATTATTTT TTACCATATCGAAGC TCAAAACTTAGCTCACACCCTCGC TGTCCAAGTTCTCTGAGCCATAATAACAAC AATAAC ATGGGGTGAATCAACTATTTAAGAATGCCGCCCGATTATTTTTTACCATATCGAAGCATCCAAAAAGCAAGGGTTCAAGCCTTCAAAACTTACCATAATAAC MG*INYLRMPPDYFLPYRSIQKARVQAFKTYHNN GCA_000697645.1_msdin_deduped
>GCA_000697645_1_chrm24_length_812708:321146-321446(-)stop_search_2_NC10_8 147-152 92 143 152 9 42 1 CTGAGC ATGGGGTGAATCAACTATTTAAGAATG CCGCCCGATTATTTT TTACCATATCGAAGC TCAAAACTTAGCTCACACCCTCGC TGTCCAAGTTCTCTGAGCCATAATAACAAC CTGAGC ATGGGGTGAATCAACTATTTAAGAATGCCGCCCGATTATTTTTTACCATATCGAAGCATCCAAAAAGCAAGGGTTCAAGCCTTCAAAACTTATTCTCTGAGC MG*INYLRMPPDYFLPYRSIQKARVQAFKTYSLS GCA_000697645.1_msdin_deduped
>GCA_000697645_1_chrm24_length_812708:321146-321446(-)stop_search_2_NC22_17 156-161 104 152 161 9 42 1 AATAAC ATGGGGTGAATCAACTATTTAAGAATG CCGCCCGATTATTTT TTACCATATCGAAGC TCAAAACTTAGCTCACACCCTCGC TGTCCAAGTTCTCTGAGCCATAATAACAAC AATAAC ATGGGGTGAATCAACTATTTAAGAATGCCGCCCGATTATTTTTTACCATATCGAAGCATCCAAAAAGCAAGGGTTCAAGCCTTCAAAACTTAGCTCACACCCTCCCATAATAAC MG*INYLRMPPDYFLPYRSIQKARVQAFKT*LTPSHNN GCA_000697645.1_msdin_deduped
>GCA_000697645_1_chrm24_length_812708:321146-321446(-)stop_search_2_NC22_8 147-152 104 143 152 9 42 1 CTGAGC ATGGGGTGAATCAACTATTTAAGAATG CCGCCCGATTATTTT TTACCATATCGAAGC TCAAAACTTAGCTCACACCCTCGC TGTCCAAGTTCTCTGAGCCATAATAACAAC CTGAGC ATGGGGTGAATCAACTATTTAAGAATGCCGCCCGATTATTTTTTACCATATCGAAGCATCCAAAAAGCAAGGGTTCAAGCCTTCAAAACTTAGCTCACACCCTCTTCTCTGAGC MG*INYLRMPPDYFLPYRSIQKARVQAFKT*LTPSSLS GCA_000697645.1_msdin_deduped
>GCA_000697645_1_chrm27_length_652278:210071-210371(+)stop_search_4_14_22 170-175 105 166 175 10 45 0 AAAAAT ATGACGGAACTTGCAGTTACTTGCTTACCA ATTTGATCGCCGGCG CTTGGCTTCCCGGTG GGAACCGCCCAGACGTAAGTACAG CCAGCTAATTTATTCTTCCAAGTGCTAAAA AAAAAT ATGACGGAACTTGCAGTTACTTGCTTACCAATTTGATCGCCGGCGCTTGGCTTCCCGGTGGCCGCCCTCACACCTCCATCAAGATTGAAAGGGAACCGCCCAGACTGCTAAAAAT MTELAVTCLPI*SPALGFPVAALTPPSRLKGNRPDC*KX GCA_000697645.1_msdin_deduped
>GCA_000697645_1_chrm27_length_652278:210071-210371(+)stop_search_4_14_4 152-157 105 148 157 10 45 0 TTTATT ATGACGGAACTTGCAGTTACTTGCTTACCA ATTTGATCGCCGGCG CTTGGCTTCCCGGTG GGAACCGCCCAGACGTAAGTACAG CCAGCTAATTTATTCTTCCAAGTGCTAAAA TTTATT ATGACGGAACTTGCAGTTACTTGCTTACCAATTTGATCGCCGGCGCTTGGCTTCCCGGTGGCCGCCCTCACACCTCCATCAAGATTGAAAGGGAACCGCCCAGACCTAATTTATT MTELAVTCLPI*SPALGFPVAALTPPSRLKGNRPDLIYX GCA_000697645.1_msdin_deduped
>GCA_000697645_1_chrm27_length_652278:210071-210371(+)stop_search_4_18_22 170-175 109 166 175 10 45 0 AAAAAT ATGACGGAACTTGCAGTTACTTGCTTACCA ATTTGATCGCCGGCG CTTGGCTTCCCGGTG GGAACCGCCCAGACGTAAGTACAG CCAGCTAATTTATTCTTCCAAGTGCTAAAA AAAAAT ATGACGGAACTTGCAGTTACTTGCTTACCAATTTGATCGCCGGCGCTTGGCTTCCCGGTGGCCGCCCTCACACCTCCATCAAGATTGAAAGGGAACCGCCCAGACGTAATGCTAAAAAT MTELAVTCLPI*SPALGFPVAALTPPSRLKGNRPDVMLKX GCA_000697645.1_msdin_deduped
>GCA_000697645_1_chrm27_length_652278:210071-210371(+)stop_search_4_18_4 152-157 109 148 157 10 45 0 TTTATT ATGACGGAACTTGCAGTTACTTGCTTACCA ATTTGATCGCCGGCG CTTGGCTTCCCGGTG GGAACCGCCCAGACGTAAGTACAG CCAGCTAATTTATTCTTCCAAGTGCTAAAA TTTATT ATGACGGAACTTGCAGTTACTTGCTTACCAATTTGATCGCCGGCGCTTGGCTTCCCGGTGGCCGCCCTCACACCTCCATCAAGATTGAAAGGGAACCGCCCAGACGTAACTAATTTATT MTELAVTCLPI*SPALGFPVAALTPPSRLKGNRPDVTNLX GCA_000697645.1_msdin_deduped
>GCA_000697645_1_chrm27_length_652278:210071-210371(+)stop_search_4_NC6_22 170-175 97 166 175 10 45 0 AAAAAT ATGACGGAACTTGCAGTTACTTGCTTACCA ATTTGATCGCCGGCG CTTGGCTTCCCGGTG GGAACCGCCCAGACGTAAGTACAG CCAGCTAATTTATTCTTCCAAGTGCTAAAA AAAAAT ATGACGGAACTTGCAGTTACTTGCTTACCAATTTGATCGCCGGCGCTTGGCTTCCCGGTGGCCGCCCTCACACCTCCATCAAGATTGAAAGGGAACCTGCTAAAAAT MTELAVTCLPI*SPALGFPVAALTPPSRLKGNLLKX GCA_000697645.1_msdin_deduped
>GCA_000697645_1_chrm27_length_652278:210071-210371(+)stop_search_4_NC6_4 152-157 97 148 157 10 45 0 TTTATT ATGACGGAACTTGCAGTTACTTGCTTACCA ATTTGATCGCCGGCG CTTGGCTTCCCGGTG GGAACCGCCCAGACGTAAGTACAG CCAGCTAATTTATTCTTCCAAGTGCTAAAA TTTATT ATGACGGAACTTGCAGTTACTTGCTTACCAATTTGATCGCCGGCGCTTGGCTTCCCGGTGGCCGCCCTCACACCTCCATCAAGATTGAAAGGGAACCCTAATTTATT MTELAVTCLPI*SPALGFPVAALTPPSRLKGNPNLX GCA_000697645.1_msdin_deduped
>GCA_000697645_1_chrm27_length_652278:210071-210371(+)stop_search_5_14_22 170-175 105 166 175 9 42 0 AAAAAT ATGACGGAACTTGCAGTTACTTGCTTA CCAATTTGATCGCCG GCGCTTGGCTTCCCG GGAACCGCCCAGACGTAAGTACAG CCAGCTAATTTATTCTTCCAAGTGCTAAAA AAAAAT ATGACGGAACTTGCAGTTACTTGCTTACCAATTTGATCGCCGGCGCTTGGCTTCCCGGTGGCCGCCCTCACACCTCCATCAAGATTGAAAGGGAACCGCCCAGACTGCTAAAAAT MTELAVTCLPI*SPALGFPVAALTPPSRLKGNRPDC*KX GCA_000697645.1_msdin_deduped
>GCA_000697645_1_chrm27_length_652278:210071-210371(+)stop_search_5_14_4 152-157 105 148 157 9 42 0 TTTATT ATGACGGAACTTGCAGTTACTTGCTTA CCAATTTGATCGCCG GCGCTTGGCTTCCCG GGAACCGCCCAGACGTAAGTACAG CCAGCTAATTTATTCTTCCAAGTGCTAAAA TTTATT ATGACGGAACTTGCAGTTACTTGCTTACCAATTTGATCGCCGGCGCTTGGCTTCCCGGTGGCCGCCCTCACACCTCCATCAAGATTGAAAGGGAACCGCCCAGACCTAATTTATT MTELAVTCLPI*SPALGFPVAALTPPSRLKGNRPDLIYX GCA_000697645.1_msdin_deduped
>GCA_000697645_1_chrm27_length_652278:210071-210371(+)stop_search_5_18_22 170-175 109 166 175 9 42 0 AAAAAT ATGACGGAACTTGCAGTTACTTGCTTA CCAATTTGATCGCCG GCGCTTGGCTTCCCG GGAACCGCCCAGACGTAAGTACAG CCAGCTAATTTATTCTTCCAAGTGCTAAAA AAAAAT ATGACGGAACTTGCAGTTACTTGCTTACCAATTTGATCGCCGGCGCTTGGCTTCCCGGTGGCCGCCCTCACACCTCCATCAAGATTGAAAGGGAACCGCCCAGACGTAATGCTAAAAAT MTELAVTCLPI*SPALGFPVAALTPPSRLKGNRPDVMLKX GCA_000697645.1_msdin_deduped
>GCA_000697645_1_chrm27_length_652278:210071-210371(+)stop_search_5_18_4 152-157 109 148 157 9 42 0 TTTATT ATGACGGAACTTGCAGTTACTTGCTTA CCAATTTGATCGCCG GCGCTTGGCTTCCCG GGAACCGCCCAGACGTAAGTACAG CCAGCTAATTTATTCTTCCAAGTGCTAAAA TTTATT ATGACGGAACTTGCAGTTACTTGCTTACCAATTTGATCGCCGGCGCTTGGCTTCCCGGTGGCCGCCCTCACACCTCCATCAAGATTGAAAGGGAACCGCCCAGACGTAACTAATTTATT MTELAVTCLPI*SPALGFPVAALTPPSRLKGNRPDVTNLX GCA_000697645.1_msdin_deduped
>GCA_000697645_1_chrm27_length_652278:210071-210371(+)stop_search_5_NC6_22 170-175 97 166 175 9 42 0 AAAAAT ATGACGGAACTTGCAGTTACTTGCTTA CCAATTTGATCGCCG GCGCTTGGCTTCCCG GGAACCGCCCAGACGTAAGTACAG CCAGCTAATTTATTCTTCCAAGTGCTAAAA AAAAAT ATGACGGAACTTGCAGTTACTTGCTTACCAATTTGATCGCCGGCGCTTGGCTTCCCGGTGGCCGCCCTCACACCTCCATCAAGATTGAAAGGGAACCTGCTAAAAAT MTELAVTCLPI*SPALGFPVAALTPPSRLKGNLLKX GCA_000697645.1_msdin_deduped
>GCA_000697645_1_chrm27_length_652278:210071-210371(+)stop_search_5_NC6_4 152-157 97 148 157 9 42 0 TTTATT ATGACGGAACTTGCAGTTACTTGCTTA CCAATTTGATCGCCG GCGCTTGGCTTCCCG GGAACCGCCCAGACGTAAGTACAG CCAGCTAATTTATTCTTCCAAGTGCTAAAA TTTATT ATGACGGAACTTGCAGTTACTTGCTTACCAATTTGATCGCCGGCGCTTGGCTTCCCGGTGGCCGCCCTCACACCTCCATCAAGATTGAAAGGGAACCCTAATTTATT MTELAVTCLPI*SPALGFPVAALTPPSRLKGNPNLX GCA_000697645.1_msdin_deduped
>GCA_000697645_1_chrm28_length_650116:514193-514493(-)stop_search_1_8_16 152-157 87 148 157 9 42 0 CAGAAT ATGGGCTAAATAAATGCATTGAGAGCG GATGAGCTCGCGTCA CCCATATCAGCAGCG CAAGCCATGTCGACACTGGCCGAA GTAGGCATTATATGAGGGAGCAGAATTTGC CAGAAT ATGGGCTAAATAAATGCATTGAGAGCGGATGAGCTCGCGTCACCCATATCAGCAGCGGGTGGAGGGATGGAAACTAGACCAAGCCATGGAGCAGAAT MG*INALRADELASPISAAGGGMETRPSHGAEX GCA_000697645.1_msdin_deduped
>GCA_000697645_1_chrm28_length_650116:514193-514493(-)stop_search_1_8_20 156-161 87 152 161 9 42 0 ATTTGC ATGGGCTAAATAAATGCATTGAGAGCG GATGAGCTCGCGTCA CCCATATCAGCAGCG CAAGCCATGTCGACACTGGCCGAA GTAGGCATTATATGAGGGAGCAGAATTTGC ATTTGC ATGGGCTAAATAAATGCATTGAGAGCGGATGAGCTCGCGTCACCCATATCAGCAGCGGGTGGAGGGATGGAAACTAGACCAAGCCATCAGAATTTGC MG*INALRADELASPISAAGGGMETRPSHQNLX GCA_000697645.1_msdin_deduped
>GCA_000697645_1_chrm28_length_650116:514193-514493(-)stop_search_1_8_23 159-164 87 155 164 9 42 0 TGCCAT ATGGGCTAAATAAATGCATTGAGAGCG GATGAGCTCGCGTCA CCCATATCAGCAGCG CAAGCCATGTCGACACTGGCCGAA GTAGGCATTATATGAGGGAGCAGAATTTGC TGCCAT ATGGGCTAAATAAATGCATTGAGAGCGGATGAGCTCGCGTCACCCATATCAGCAGCGGGTGGAGGGATGGAAACTAGACCAAGCCATAATTTGCCAT MG*INALRADELASPISAAGGGMETRPSHNLPX GCA_000697645.1_msdin_deduped
>GCA_000697645_1_chrm28_length_650116:514193-514493(-)stop_search_1_8_4 140-145 87 136 145 9 42 0 TATATG ATGGGCTAAATAAATGCATTGAGAGCG GATGAGCTCGCGTCA CCCATATCAGCAGCG CAAGCCATGTCGACACTGGCCGAA GTAGGCATTATATGAGGGAGCAGAATTTGC TATATG ATGGGCTAAATAAATGCATTGAGAGCGGATGAGCTCGCGTCACCCATATCAGCAGCGGGTGGAGGGATGGAAACTAGACCAAGCCATGCATTATATG MG*INALRADELASPISAAGGGMETRPSHALYX GCA_000697645.1_msdin_deduped
>GCA_000697645_1_chrm28_length_650116:514193-514493(-)stop_search_1_NC18_16 152-157 97 148 157 9 42 0 CAGAAT ATGGGCTAAATAAATGCATTGAGAGCG GATGAGCTCGCGTCA CCCATATCAGCAGCG CAAGCCATGTCGACACTGGCCGAA GTAGGCATTATATGAGGGAGCAGAATTTGC CAGAAT ATGGGCTAAATAAATGCATTGAGAGCGGATGAGCTCGCGTCACCCATATCAGCAGCGGGTGGAGGGATGGAAACTAGACCAAGCCATGTCGACACTGGGAGCAGAAT MG*INALRADELASPISAAGGGMETRPSHVDTGSRX GCA_000697645.1_msdin_deduped
>GCA_000697645_1_chrm28_length_650116:514193-514493(-)stop_search_1_NC18_20 156-161 97 152 161 9 42 0 ATTTGC ATGGGCTAAATAAATGCATTGAGAGCG GATGAGCTCGCGTCA CCCATATCAGCAGCG CAAGCCATGTCGACACTGGCCGAA GTAGGCATTATATGAGGGAGCAGAATTTGC ATTTGC ATGGGCTAAATAAATGCATTGAGAGCGGATGAGCTCGCGTCACCCATATCAGCAGCGGGTGGAGGGATGGAAACTAGACCAAGCCATGTCGACACTGCAGAATTTGC MG*INALRADELASPISAAGGGMETRPSHVDTAEFA GCA_000697645.1_msdin_deduped
>GCA_000697645_1_chrm28_length_650116:514193-514493(-)stop_search_1_NC18_23 159-164 97 155 164 9 42 0 TGCCAT ATGGGCTAAATAAATGCATTGAGAGCG GATGAGCTCGCGTCA CCCATATCAGCAGCG CAAGCCATGTCGACACTGGCCGAA GTAGGCATTATATGAGGGAGCAGAATTTGC TGCCAT ATGGGCTAAATAAATGCATTGAGAGCGGATGAGCTCGCGTCACCCATATCAGCAGCGGGTGGAGGGATGGAAACTAGACCAAGCCATGTCGACACTGAATTTGCCAT MG*INALRADELASPISAAGGGMETRPSHVDTEFAX GCA_000697645.1_msdin_deduped
>GCA_000697645_1_chrm28_length_650116:514193-514493(-)stop_search_1_NC18_4 140-145 97 136 145 9 42 0 TATATG ATGGGCTAAATAAATGCATTGAGAGCG GATGAGCTCGCGTCA CCCATATCAGCAGCG CAAGCCATGTCGACACTGGCCGAA GTAGGCATTATATGAGGGAGCAGAATTTGC TATATG ATGGGCTAAATAAATGCATTGAGAGCGGATGAGCTCGCGTCACCCATATCAGCAGCGGGTGGAGGGATGGAAACTAGACCAAGCCATGTCGACACTGGCATTATATG MG*INALRADELASPISAAGGGMETRPSHVDTGIIX GCA_000697645.1_msdin_deduped
>GCA_000697645_1_chrm28_length_650116:514193-514493(-)stop_search_1_NC3_16 152-157 82 148 157 9 42 0 CAGAAT ATGGGCTAAATAAATGCATTGAGAGCG GATGAGCTCGCGTCA CCCATATCAGCAGCG CAAGCCATGTCGACACTGGCCGAA GTAGGCATTATATGAGGGAGCAGAATTTGC CAGAAT ATGGGCTAAATAAATGCATTGAGAGCGGATGAGCTCGCGTCACCCATATCAGCAGCGGGTGGAGGGATGGAAACTAGACCAAGGAGCAGAAT MG*INALRADELASPISAAGGGMETRPRSRX GCA_000697645.1_msdin_deduped
>GCA_000697645_1_chrm28_length_650116:514193-514493(-)stop_search_1_NC3_20 156-161 82 152 161 9 42 0 ATTTGC ATGGGCTAAATAAATGCATTGAGAGCG GATGAGCTCGCGTCA CCCATATCAGCAGCG CAAGCCATGTCGACACTGGCCGAA GTAGGCATTATATGAGGGAGCAGAATTTGC ATTTGC ATGGGCTAAATAAATGCATTGAGAGCGGATGAGCTCGCGTCACCCATATCAGCAGCGGGTGGAGGGATGGAAACTAGACCAACAGAATTTGC MG*INALRADELASPISAAGGGMETRPTEFA GCA_000697645.1_msdin_deduped
>GCA_000697645_1_chrm28_length_650116:514193-514493(-)stop_search_1_NC3_23 159-164 82 155 164 9 42 0 TGCCAT ATGGGCTAAATAAATGCATTGAGAGCG GATGAGCTCGCGTCA CCCATATCAGCAGCG CAAGCCATGTCGACACTGGCCGAA GTAGGCATTATATGAGGGAGCAGAATTTGC TGCCAT ATGGGCTAAATAAATGCATTGAGAGCGGATGAGCTCGCGTCACCCATATCAGCAGCGGGTGGAGGGATGGAAACTAGACCAAAATTTGCCAT MG*INALRADELASPISAAGGGMETRPKFAX GCA_000697645.1_msdin_deduped
>GCA_000697645_1_chrm28_length_650116:514193-514493(-)stop_search_1_NC3_4 140-145 82 136 145 9 42 0 TATATG ATGGGCTAAATAAATGCATTGAGAGCG GATGAGCTCGCGTCA CCCATATCAGCAGCG CAAGCCATGTCGACACTGGCCGAA GTAGGCATTATATGAGGGAGCAGAATTTGC TATATG ATGGGCTAAATAAATGCATTGAGAGCGGATGAGCTCGCGTCACCCATATCAGCAGCGGGTGGAGGGATGGAAACTAGACCAAGCATTATATG MG*INALRADELASPISAAGGGMETRPSIIX GCA_000697645.1_msdin_deduped
>GCA_000697645_1_chrm2_length_3405100:2185915-2186215(+)stop_search_5_3_12 163-168 97 159 168 10 45 1 TGATGC ATGGTGGAAGTAAATCGAAGTAGAATTCCA TCATAATTCGGTTAT AGGGGTGATTATCCA AATGTCTTCACCCAAAGAAATATA TGAGGAGTTGAGACCATGATGCGATGTGTT TGATGC ATGGTGGAAGTAAATCGAAGTAGAATTCCATCATAATTCGGTTATAGGGGTGATTATCCACTGCGTGGTGGGCTTCGTCGAACACCAAGAGACTAATACCATGATGC MVEVNRSRIPS*FGYRGDYPLRGGLRRTPRD*YHDA GCA_000697645.1_msdin_deduped
>GCA_000697645_1_chrm2_length_3405100:2185915-2186215(+)stop_search_5_3_4 155-160 97 151 160 10 45 1 TGAGAC ATGGTGGAAGTAAATCGAAGTAGAATTCCA TCATAATTCGGTTAT AGGGGTGATTATCCA AATGTCTTCACCCAAAGAAATATA TGAGGAGTTGAGACCATGATGCGATGTGTT TGAGAC ATGGTGGAAGTAAATCGAAGTAGAATTCCATCATAATTCGGTTATAGGGGTGATTATCCACTGCGTGGTGGGCTTCGTCGAACACCAAGAGACTAATGAGTTGAGAC MVEVNRSRIPS*FGYRGDYPLRGGLRRTPRD**VET GCA_000697645.1_msdin_deduped
>GCA_000697645_1_chrm2_length_3405100:2185915-2186215(+)stop_search_5_3_7 158-163 97 154 163 10 45 0 GACCAT ATGGTGGAAGTAAATCGAAGTAGAATTCCA TCATAATTCGGTTAT AGGGGTGATTATCCA AATGTCTTCACCCAAAGAAATATA TGAGGAGTTGAGACCATGATGCGATGTGTT GACCAT ATGGTGGAAGTAAATCGAAGTAGAATTCCATCATAATTCGGTTATAGGGGTGATTATCCACTGCGTGGTGGGCTTCGTCGAACACCAAGAGACTAATTTGAGACCAT MVEVNRSRIPS*FGYRGDYPLRGGLRRTPRD*FETX GCA_000697645.1_msdin_deduped
>GCA_000697645_1_chrm32_length_593681:310647-310947(-)stop_search_3_3_12 157-162 91 153 162 10 45 0 CCCACA ATGGCCGACATGTGGAAATCACGCTCTCCA CCCACTCCTCTTGAT TACGAGCCCATTCTC ATGGTGTACCTTCTTCCAATGCTG CTCAACTCCAAGTAACCCCACAAACGGGCA CCCACA ATGGCCGACATGTGGAAATCACGCTCTCCACCCACTCCTCTTGATTACGAGCCCATTCTCGACGGTTCATTCAAGTCCAATCAGACGAATGTAACCCCACA MADMWKSRSPPTPLDYEPILDGSFKSNQTNVTPX GCA_000697645.1_msdin_deduped
>GCA_000697645_1_chrm32_length_593681:310647-310947(-)stop_search_3_5_12 157-162 93 153 162 10 45 0 CCCACA ATGGCCGACATGTGGAAATCACGCTCTCCA CCCACTCCTCTTGAT TACGAGCCCATTCTC ATGGTGTACCTTCTTCCAATGCTG CTCAACTCCAAGTAACCCCACAAACGGGCA CCCACA ATGGCCGACATGTGGAAATCACGCTCTCCACCCACTCCTCTTGATTACGAGCCCATTCTCGACGGTTCATTCAAGTCCAATCAGACGAATGGTTAACCCCACA MADMWKSRSPPTPLDYEPILDGSFKSNQTNG*PHX GCA_000697645.1_msdin_deduped
>GCA_000697645_1_chrm32_length_593681:310647-310947(-)stop_search_3_NC20_12 157-162 108 153 162 10 45 0 CCCACA ATGGCCGACATGTGGAAATCACGCTCTCCA CCCACTCCTCTTGAT TACGAGCCCATTCTC ATGGTGTACCTTCTTCCAATGCTG CTCAACTCCAAGTAACCCCACAAACGGGCA CCCACA ATGGCCGACATGTGGAAATCACGCTCTCCACCCACTCCTCTTGATTACGAGCCCATTCTCGACGGTTCATTCAAGTCCAATCAGACGAATGGTGTACCTTCTTCCAATTAACCCCACA MADMWKSRSPPTPLDYEPILDGSFKSNQTNGVPSSN*PHX GCA_000697645.1_msdin_deduped
>GCA_000697645_1_chrm32_length_593681:310647-310947(-)stop_search_4_3_12 157-162 91 153 162 9 42 0 CCCACA ATGGCCGACATGTGGAAATCACGCTCT CCACCCACTCCTCTT GATTACGAGCCCATT ATGGTGTACCTTCTTCCAATGCTG CTCAACTCCAAGTAACCCCACAAACGGGCA CCCACA ATGGCCGACATGTGGAAATCACGCTCTCCACCCACTCCTCTTGATTACGAGCCCATTCTCGACGGTTCATTCAAGTCCAATCAGACGAATGTAACCCCACA MADMWKSRSPPTPLDYEPILDGSFKSNQTNVTPX GCA_000697645.1_msdin_deduped
>GCA_000697645_1_chrm32_length_593681:310647-310947(-)stop_search_4_5_12 157-162 93 153 162 9 42 0 CCCACA ATGGCCGACATGTGGAAATCACGCTCT CCACCCACTCCTCTT GATTACGAGCCCATT ATGGTGTACCTTCTTCCAATGCTG CTCAACTCCAAGTAACCCCACAAACGGGCA CCCACA ATGGCCGACATGTGGAAATCACGCTCTCCACCCACTCCTCTTGATTACGAGCCCATTCTCGACGGTTCATTCAAGTCCAATCAGACGAATGGTTAACCCCACA MADMWKSRSPPTPLDYEPILDGSFKSNQTNG*PHX GCA_000697645.1_msdin_deduped
>GCA_000697645_1_chrm32_length_593681:310647-310947(-)stop_search_4_NC20_12 157-162 108 153 162 9 42 0 CCCACA ATGGCCGACATGTGGAAATCACGCTCT CCACCCACTCCTCTT GATTACGAGCCCATT ATGGTGTACCTTCTTCCAATGCTG CTCAACTCCAAGTAACCCCACAAACGGGCA CCCACA ATGGCCGACATGTGGAAATCACGCTCTCCACCCACTCCTCTTGATTACGAGCCCATTCTCGACGGTTCATTCAAGTCCAATCAGACGAATGGTGTACCTTCTTCCAATTAACCCCACA MADMWKSRSPPTPLDYEPILDGSFKSNQTNGVPSSN*PHX GCA_000697645.1_msdin_deduped
>GCA_000697645_1_chrm42_length_461175:167790-168090(-)stop_search_3_0_11 156-161 88 152 161 10 45 1 TGCTGA ATGTTCGACACCAACGCTACTCGTCTCCCA ATCTGGGGTATTGGC TGCAACCCATGGACT GTGGCAACGAGTAAGCTTGGTTTC TTGTGCGTTAGCATTTGCTGAACGTGTCCC TGCTGA ATGTTCGACACCAACGCTACTCGTCTCCCAATCTGGGGTATTGGCTGCAACCCATGGACTGCTGAGCACGTCGACCAGACTCTCGCTACATTTGCTGA MFDTNATRLPIWGIGCNPWTAEHVDQTLATFAX GCA_000697645.1_msdin_deduped
>GCA_000697645_1_chrm42_length_461175:167790-168090(-)stop_search_3_10_11 156-161 98 152 161 10 45 1 TGCTGA ATGTTCGACACCAACGCTACTCGTCTCCCA ATCTGGGGTATTGGC TGCAACCCATGGACT GTGGCAACGAGTAAGCTTGGTTTC TTGTGCGTTAGCATTTGCTGAACGTGTCCC TGCTGA ATGTTCGACACCAACGCTACTCGTCTCCCAATCTGGGGTATTGGCTGCAACCCATGGACTGCTGAGCACGTCGACCAGACTCTCGCTAGTGGCAACGACATTTGCTGA MFDTNATRLPIWGIGCNPWTAEHVDQTLASGNDIC* GCA_000697645.1_msdin_deduped
>GCA_000697645_1_chrm42_length_461175:167790-168090(-)stop_search_3_19_11 156-161 107 152 161 10 45 1 TGCTGA ATGTTCGACACCAACGCTACTCGTCTCCCA ATCTGGGGTATTGGC TGCAACCCATGGACT GTGGCAACGAGTAAGCTTGGTTTC TTGTGCGTTAGCATTTGCTGAACGTGTCCC TGCTGA ATGTTCGACACCAACGCTACTCGTCTCCCAATCTGGGGTATTGGCTGCAACCCATGGACTGCTGAGCACGTCGACCAGACTCTCGCTAGTGGCAACGAGTAAGCTTGCATTTGCTGA MFDTNATRLPIWGIGCNPWTAEHVDQTLASGNE*ACIC* GCA_000697645.1_msdin_deduped
>GCA_000697645_1_chrm42_length_461175:167790-168090(-)stop_search_3_NC14_11 156-161 102 152 161 10 45 1 TGCTGA ATGTTCGACACCAACGCTACTCGTCTCCCA ATCTGGGGTATTGGC TGCAACCCATGGACT GTGGCAACGAGTAAGCTTGGTTTC TTGTGCGTTAGCATTTGCTGAACGTGTCCC TGCTGA ATGTTCGACACCAACGCTACTCGTCTCCCAATCTGGGGTATTGGCTGCAACCCATGGACTGCTGAGCACGTCGACCAGACTCTCGCTAGTGGCAACGAGTAACATTTGCTGA MFDTNATRLPIWGIGCNPWTAEHVDQTLASGNE*HLLX GCA_000697645.1_msdin_deduped
>GCA_000697645_1_chrm42_length_461175:167790-168090(-)stop_search_3_NC3_11 156-161 91 152 161 10 45 1 TGCTGA ATGTTCGACACCAACGCTACTCGTCTCCCA ATCTGGGGTATTGGC TGCAACCCATGGACT GTGGCAACGAGTAAGCTTGGTTTC TTGTGCGTTAGCATTTGCTGAACGTGTCCC TGCTGA ATGTTCGACACCAACGCTACTCGTCTCCCAATCTGGGGTATTGGCTGCAACCCATGGACTGCTGAGCACGTCGACCAGACTCTCGCTAGTGCATTTGCTGA MFDTNATRLPIWGIGCNPWTAEHVDQTLASAFAX GCA_000697645.1_msdin_deduped
>GCA_000697645_1_chrm42_length_461175:167790-168090(-)stop_search_4_0_11 156-161 88 152 161 9 42 1 TGCTGA ATGTTCGACACCAACGCTACTCGTCTC CCAATCTGGGGTATT GGCTGCAACCCATGG GTGGCAACGAGTAAGCTTGGTTTC TTGTGCGTTAGCATTTGCTGAACGTGTCCC TGCTGA ATGTTCGACACCAACGCTACTCGTCTCCCAATCTGGGGTATTGGCTGCAACCCATGGACTGCTGAGCACGTCGACCAGACTCTCGCTACATTTGCTGA MFDTNATRLPIWGIGCNPWTAEHVDQTLATFAX GCA_000697645.1_msdin_deduped
>GCA_000697645_1_chrm42_length_461175:167790-168090(-)stop_search_4_10_11 156-161 98 152 161 9 42 1 TGCTGA ATGTTCGACACCAACGCTACTCGTCTC CCAATCTGGGGTATT GGCTGCAACCCATGG GTGGCAACGAGTAAGCTTGGTTTC TTGTGCGTTAGCATTTGCTGAACGTGTCCC TGCTGA ATGTTCGACACCAACGCTACTCGTCTCCCAATCTGGGGTATTGGCTGCAACCCATGGACTGCTGAGCACGTCGACCAGACTCTCGCTAGTGGCAACGACATTTGCTGA MFDTNATRLPIWGIGCNPWTAEHVDQTLASGNDIC* GCA_000697645.1_msdin_deduped
>GCA_000697645_1_chrm42_length_461175:167790-168090(-)stop_search_4_19_11 156-161 107 152 161 9 42 1 TGCTGA ATGTTCGACACCAACGCTACTCGTCTC CCAATCTGGGGTATT GGCTGCAACCCATGG GTGGCAACGAGTAAGCTTGGTTTC TTGTGCGTTAGCATTTGCTGAACGTGTCCC TGCTGA ATGTTCGACACCAACGCTACTCGTCTCCCAATCTGGGGTATTGGCTGCAACCCATGGACTGCTGAGCACGTCGACCAGACTCTCGCTAGTGGCAACGAGTAAGCTTGCATTTGCTGA MFDTNATRLPIWGIGCNPWTAEHVDQTLASGNE*ACIC* GCA_000697645.1_msdin_deduped
>GCA_000697645_1_chrm42_length_461175:167790-168090(-)stop_search_4_NC14_11 156-161 102 152 161 9 42 1 TGCTGA ATGTTCGACACCAACGCTACTCGTCTC CCAATCTGGGGTATT GGCTGCAACCCATGG GTGGCAACGAGTAAGCTTGGTTTC TTGTGCGTTAGCATTTGCTGAACGTGTCCC TGCTGA ATGTTCGACACCAACGCTACTCGTCTCCCAATCTGGGGTATTGGCTGCAACCCATGGACTGCTGAGCACGTCGACCAGACTCTCGCTAGTGGCAACGAGTAACATTTGCTGA MFDTNATRLPIWGIGCNPWTAEHVDQTLASGNE*HLLX GCA_000697645.1_msdin_deduped
>GCA_000697645_1_chrm42_length_461175:167790-168090(-)stop_search_4_NC3_11 156-161 91 152 161 9 42 1 TGCTGA ATGTTCGACACCAACGCTACTCGTCTC CCAATCTGGGGTATT GGCTGCAACCCATGG GTGGCAACGAGTAAGCTTGGTTTC TTGTGCGTTAGCATTTGCTGAACGTGTCCC TGCTGA ATGTTCGACACCAACGCTACTCGTCTCCCAATCTGGGGTATTGGCTGCAACCCATGGACTGCTGAGCACGTCGACCAGACTCTCGCTAGTGCATTTGCTGA MFDTNATRLPIWGIGCNPWTAEHVDQTLASAFAX GCA_000697645.1_msdin_deduped
>GCA_000697645_1_chrm49_length_387759:37692-37992(-)stop_search_4_10_29 177-182 101 173 182 10 45 0 TCCGGG ATGAAGATTCTAAACCAGCAATGTTTACCC TCCGCACCATTTCTC AGGTTTGCCCCCTTT CTGGGGCAGAGTAATCAACATCGA TTAACAAAGTGGGGAAACGAAATCTTGAGA TCCGGG ATGAAGATTCTAAACCAGCAATGTTTACCCTCCGCACCATTTCTCAGGTTTGCCCCCTTTGGAGGGGCATCGCGATGAATTCACCCTCGCTCTGGGGCAGAAAGGTCCGGG MKILNQQCLPSAPFLRFAPFGGASR*IHPRSGAERSG GCA_000697645.1_msdin_deduped
>GCA_000697645_1_chrm49_length_387759:37692-37992(-)stop_search_4_10_9 157-162 101 153 162 10 45 0 GAAACG ATGAAGATTCTAAACCAGCAATGTTTACCC TCCGCACCATTTCTC AGGTTTGCCCCCTTT CTGGGGCAGAGTAATCAACATCGA TTAACAAAGTGGGGAAACGAAATCTTGAGA GAAACG ATGAAGATTCTAAACCAGCAATGTTTACCCTCCGCACCATTTCTCAGGTTTGCCCCCTTTGGAGGGGCATCGCGATGAATTCACCCTCGCTCTGGGGCAGATGGGGAAACG MKILNQQCLPSAPFLRFAPFGGASR*IHPRSGADGET GCA_000697645.1_msdin_deduped
>GCA_000697645_1_chrm49_length_387759:37692-37992(-)stop_search_4_NC5_29 177-182 96 173 182 10 45 0 TCCGGG ATGAAGATTCTAAACCAGCAATGTTTACCC TCCGCACCATTTCTC AGGTTTGCCCCCTTT CTGGGGCAGAGTAATCAACATCGA TTAACAAAGTGGGGAAACGAAATCTTGAGA TCCGGG ATGAAGATTCTAAACCAGCAATGTTTACCCTCCGCACCATTTCTCAGGTTTGCCCCCTTTGGAGGGGCATCGCGATGAATTCACCCTCGCTCTGGGAAGGTCCGGG MKILNQQCLPSAPFLRFAPFGGASR*IHPRSGKVRX GCA_000697645.1_msdin_deduped
>GCA_000697645_1_chrm49_length_387759:37692-37992(-)stop_search_4_NC5_9 157-162 96 153 162 10 45 0 GAAACG ATGAAGATTCTAAACCAGCAATGTTTACCC TCCGCACCATTTCTC AGGTTTGCCCCCTTT CTGGGGCAGAGTAATCAACATCGA TTAACAAAGTGGGGAAACGAAATCTTGAGA GAAACG ATGAAGATTCTAAACCAGCAATGTTTACCCTCCGCACCATTTCTCAGGTTTGCCCCCTTTGGAGGGGCATCGCGATGAATTCACCCTCGCTCTGGGTGGGGAAACG MKILNQQCLPSAPFLRFAPFGGASR*IHPRSGWGNX GCA_000697645.1_msdin_deduped
>GCA_000697645_1_chrm49_length_387759:37692-37992(-)stop_search_5_10_29 177-182 101 173 182 9 42 0 TCCGGG ATGAAGATTCTAAACCAGCAATGTTTA CCCTCCGCACCATTT CTCAGGTTTGCCCCC CTGGGGCAGAGTAATCAACATCGA TTAACAAAGTGGGGAAACGAAATCTTGAGA TCCGGG ATGAAGATTCTAAACCAGCAATGTTTACCCTCCGCACCATTTCTCAGGTTTGCCCCCTTTGGAGGGGCATCGCGATGAATTCACCCTCGCTCTGGGGCAGAAAGGTCCGGG MKILNQQCLPSAPFLRFAPFGGASR*IHPRSGAERSG GCA_000697645.1_msdin_deduped
>GCA_000697645_1_chrm49_length_387759:37692-37992(-)stop_search_5_10_9 157-162 101 153 162 9 42 0 GAAACG ATGAAGATTCTAAACCAGCAATGTTTA CCCTCCGCACCATTT CTCAGGTTTGCCCCC CTGGGGCAGAGTAATCAACATCGA TTAACAAAGTGGGGAAACGAAATCTTGAGA GAAACG ATGAAGATTCTAAACCAGCAATGTTTACCCTCCGCACCATTTCTCAGGTTTGCCCCCTTTGGAGGGGCATCGCGATGAATTCACCCTCGCTCTGGGGCAGATGGGGAAACG MKILNQQCLPSAPFLRFAPFGGASR*IHPRSGADGET GCA_000697645.1_msdin_deduped
>GCA_000697645_1_chrm49_length_387759:37692-37992(-)stop_search_5_NC5_29 177-182 96 173 182 9 42 0 TCCGGG ATGAAGATTCTAAACCAGCAATGTTTA CCCTCCGCACCATTT CTCAGGTTTGCCCCC CTGGGGCAGAGTAATCAACATCGA TTAACAAAGTGGGGAAACGAAATCTTGAGA TCCGGG ATGAAGATTCTAAACCAGCAATGTTTACCCTCCGCACCATTTCTCAGGTTTGCCCCCTTTGGAGGGGCATCGCGATGAATTCACCCTCGCTCTGGGAAGGTCCGGG MKILNQQCLPSAPFLRFAPFGGASR*IHPRSGKVRX GCA_000697645.1_msdin_deduped
>GCA_000697645_1_chrm49_length_387759:37692-37992(-)stop_search_5_NC5_9 157-162 96 153 162 9 42 0 GAAACG ATGAAGATTCTAAACCAGCAATGTTTA CCCTCCGCACCATTT CTCAGGTTTGCCCCC CTGGGGCAGAGTAATCAACATCGA TTAACAAAGTGGGGAAACGAAATCTTGAGA GAAACG ATGAAGATTCTAAACCAGCAATGTTTACCCTCCGCACCATTTCTCAGGTTTGCCCCCTTTGGAGGGGCATCGCGATGAATTCACCCTCGCTCTGGGTGGGGAAACG MKILNQQCLPSAPFLRFAPFGGASR*IHPRSGWGNX GCA_000697645.1_msdin_deduped
>GCA_000697645_1_chrm6_length_2059939:685345-685645(-)stop_search_1_NC19_15 151-156 98 147 156 9 42 0 TTTGGT ATGAAAGACATCAATCCCAGTTTCTTG CCTCGGACCCTCAAG CCTCGTCAACCCGCC CGAAAGGAAAAGGGAAAATGCGCC AGCGGGCATCCTCAGTTTCTTTGGTGAGTT TTTGGT ATGAAAGACATCAATCCCAGTTTCTTGCCTCGGACCCTCAAGCCTCGTCAACCCGCCACCAACAGCCCAAGTAAAATATCGAAAGGAAAAGGGAAAATTTTCTTTGGT MKDINPSFLPRTLKPRQPATNSPSKISKGKGKIFFG GCA_000697645.1_msdin_deduped
>GCA_000697645_1_chrm6_length_2059939:685345-685645(-)stop_search_1_NC19_2 138-143 98 134 143 9 42 0 CATCCT ATGAAAGACATCAATCCCAGTTTCTTG CCTCGGACCCTCAAG CCTCGTCAACCCGCC CGAAAGGAAAAGGGAAAATGCGCC AGCGGGCATCCTCAGTTTCTTTGGTGAGTT CATCCT ATGAAAGACATCAATCCCAGTTTCTTGCCTCGGACCCTCAAGCCTCGTCAACCCGCCACCAACAGCCCAAGTAAAATATCGAAAGGAAAAGGGAAAATCGGGCATCCT MKDINPSFLPRTLKPRQPATNSPSKISKGKGKIGHP GCA_000697645.1_msdin_deduped
>GCA_000697645_1_chrm6_length_2059939:685345-685645(-)stop_search_1_NC19_28 164-169 98 160 169 9 42 0 CATTCT ATGAAAGACATCAATCCCAGTTTCTTG CCTCGGACCCTCAAG CCTCGTCAACCCGCC CGAAAGGAAAAGGGAAAATGCGCC AGCGGGCATCCTCAGTTTCTTTGGTGAGTT CATTCT ATGAAAGACATCAATCCCAGTTTCTTGCCTCGGACCCTCAAGCCTCGTCAACCCGCCACCAACAGCCCAAGTAAAATATCGAAAGGAAAAGGGAAAATTTTCCATTCT MKDINPSFLPRTLKPRQPATNSPSKISKGKGKIFHS GCA_000697645.1_msdin_deduped
>GCA_000697645_1_chrm6_length_2059939:685345-685645(-)stop_search_1_NC21_15 151-156 100 147 156 9 42 0 TTTGGT ATGAAAGACATCAATCCCAGTTTCTTG CCTCGGACCCTCAAG CCTCGTCAACCCGCC CGAAAGGAAAAGGGAAAATGCGCC AGCGGGCATCCTCAGTTTCTTTGGTGAGTT TTTGGT ATGAAAGACATCAATCCCAGTTTCTTGCCTCGGACCCTCAAGCCTCGTCAACCCGCCACCAACAGCCCAAGTAAAATATCGAAAGGAAAAGGGAAAATGCTTTCTTTGGT MKDINPSFLPRTLKPRQPATNSPSKISKGKGKMLSLV GCA_000697645.1_msdin_deduped
>GCA_000697645_1_chrm6_length_2059939:685345-685645(-)stop_search_1_NC21_2 138-143 100 134 143 9 42 0 CATCCT ATGAAAGACATCAATCCCAGTTTCTTG CCTCGGACCCTCAAG CCTCGTCAACCCGCC CGAAAGGAAAAGGGAAAATGCGCC AGCGGGCATCCTCAGTTTCTTTGGTGAGTT CATCCT ATGAAAGACATCAATCCCAGTTTCTTGCCTCGGACCCTCAAGCCTCGTCAACCCGCCACCAACAGCCCAAGTAAAATATCGAAAGGAAAAGGGAAAATGCCGGGCATCCT MKDINPSFLPRTLKPRQPATNSPSKISKGKGKMPGIL GCA_000697645.1_msdin_deduped
>GCA_000697645_1_chrm6_length_2059939:685345-685645(-)stop_search_1_NC21_28 164-169 100 160 169 9 42 0 CATTCT ATGAAAGACATCAATCCCAGTTTCTTG CCTCGGACCCTCAAG CCTCGTCAACCCGCC CGAAAGGAAAAGGGAAAATGCGCC AGCGGGCATCCTCAGTTTCTTTGGTGAGTT CATTCT ATGAAAGACATCAATCCCAGTTTCTTGCCTCGGACCCTCAAGCCTCGTCAACCCGCCACCAACAGCCCAAGTAAAATATCGAAAGGAAAAGGGAAAATGCTTTCCATTCT MKDINPSFLPRTLKPRQPATNSPSKISKGKGKMLSIL GCA_000697645.1_msdin_deduped
>GCA_000697645_1_chrm6_length_2059939:685345-685645(-)stop_search_3_18_19 164-169 106 160 169 10 45 0 CATTCT ATGAAAGACATCAATCCCAGTTTCTTGCCT CGGACCCTCAAGCCT CGTCAACCCGCCACC AAGGGAAAATGCGCCAAAGTCTCC CCTCAGTTTCTTTGGTGAGTTTCCATTCTT CATTCT ATGAAAGACATCAATCCCAGTTTCTTGCCTCGGACCCTCAAGCCTCGTCAACCCGCCACCAACAGCCCAAGTAAAATATCGAAAGGAAAAGGGAAAATGCGCCAAATTTCCATTCT MKDINPSFLPRTLKPRQPATNSPSKISKGKGKMRQISIL GCA_000697645.1_msdin_deduped
>GCA_000697645_1_chrm6_length_2059939:685345-685645(-)stop_search_3_18_6 151-156 106 147 156 10 45 0 TTTGGT ATGAAAGACATCAATCCCAGTTTCTTGCCT CGGACCCTCAAGCCT CGTCAACCCGCCACC AAGGGAAAATGCGCCAAAGTCTCC CCTCAGTTTCTTTGGTGAGTTTCCATTCTT TTTGGT ATGAAAGACATCAATCCCAGTTTCTTGCCTCGGACCCTCAAGCCTCGTCAACCCGCCACCAACAGCCCAAGTAAAATATCGAAAGGAAAAGGGAAAATGCGCCAAATTTCTTTGGT MKDINPSFLPRTLKPRQPATNSPSKISKGKGKMRQISLV GCA_000697645.1_msdin_deduped
>GCA_000697645_1_chrm6_length_2059939:685345-685645(-)stop_search_3_NC10_19 164-169 98 160 169 10 45 0 CATTCT ATGAAAGACATCAATCCCAGTTTCTTGCCT CGGACCCTCAAGCCT CGTCAACCCGCCACC AAGGGAAAATGCGCCAAAGTCTCC CCTCAGTTTCTTTGGTGAGTTTCCATTCTT CATTCT ATGAAAGACATCAATCCCAGTTTCTTGCCTCGGACCCTCAAGCCTCGTCAACCCGCCACCAACAGCCCAAGTAAAATATCGAAAGGAAAAGGGAAAATTTTCCATTCT MKDINPSFLPRTLKPRQPATNSPSKISKGKGKIFHS GCA_000697645.1_msdin_deduped
>GCA_000697645_1_chrm6_length_2059939:685345-685645(-)stop_search_3_NC10_6 151-156 98 147 156 10 45 0 TTTGGT ATGAAAGACATCAATCCCAGTTTCTTGCCT CGGACCCTCAAGCCT CGTCAACCCGCCACC AAGGGAAAATGCGCCAAAGTCTCC CCTCAGTTTCTTTGGTGAGTTTCCATTCTT TTTGGT ATGAAAGACATCAATCCCAGTTTCTTGCCTCGGACCCTCAAGCCTCGTCAACCCGCCACCAACAGCCCAAGTAAAATATCGAAAGGAAAAGGGAAAATTTTCTTTGGT MKDINPSFLPRTLKPRQPATNSPSKISKGKGKIFFG GCA_000697645.1_msdin_deduped
>GCA_000697645_1_chrm6_length_2059939:685345-685645(-)stop_search_3_NC12_19 164-169 100 160 169 10 45 0 CATTCT ATGAAAGACATCAATCCCAGTTTCTTGCCT CGGACCCTCAAGCCT CGTCAACCCGCCACC AAGGGAAAATGCGCCAAAGTCTCC CCTCAGTTTCTTTGGTGAGTTTCCATTCTT CATTCT ATGAAAGACATCAATCCCAGTTTCTTGCCTCGGACCCTCAAGCCTCGTCAACCCGCCACCAACAGCCCAAGTAAAATATCGAAAGGAAAAGGGAAAATGCTTTCCATTCT MKDINPSFLPRTLKPRQPATNSPSKISKGKGKMLSIL GCA_000697645.1_msdin_deduped
>GCA_000697645_1_chrm6_length_2059939:685345-685645(-)stop_search_3_NC12_6 151-156 100 147 156 10 45 0 TTTGGT ATGAAAGACATCAATCCCAGTTTCTTGCCT CGGACCCTCAAGCCT CGTCAACCCGCCACC AAGGGAAAATGCGCCAAAGTCTCC CCTCAGTTTCTTTGGTGAGTTTCCATTCTT TTTGGT ATGAAAGACATCAATCCCAGTTTCTTGCCTCGGACCCTCAAGCCTCGTCAACCCGCCACCAACAGCCCAAGTAAAATATCGAAAGGAAAAGGGAAAATGCTTTCTTTGGT MKDINPSFLPRTLKPRQPATNSPSKISKGKGKMLSLV GCA_000697645.1_msdin_deduped
>GCA_000697645_1_chrm6_length_2059939:685345-685645(-)stop_search_4_18_19 164-169 106 160 169 9 42 0 CATTCT ATGAAAGACATCAATCCCAGTTTCTTG CCTCGGACCCTCAAG CCTCGTCAACCCGCC AAGGGAAAATGCGCCAAAGTCTCC CCTCAGTTTCTTTGGTGAGTTTCCATTCTT CATTCT ATGAAAGACATCAATCCCAGTTTCTTGCCTCGGACCCTCAAGCCTCGTCAACCCGCCACCAACAGCCCAAGTAAAATATCGAAAGGAAAAGGGAAAATGCGCCAAATTTCCATTCT MKDINPSFLPRTLKPRQPATNSPSKISKGKGKMRQISIL GCA_000697645.1_msdin_deduped
>GCA_000697645_1_chrm6_length_2059939:685345-685645(-)stop_search_4_18_6 151-156 106 147 156 9 42 0 TTTGGT ATGAAAGACATCAATCCCAGTTTCTTG CCTCGGACCCTCAAG CCTCGTCAACCCGCC AAGGGAAAATGCGCCAAAGTCTCC CCTCAGTTTCTTTGGTGAGTTTCCATTCTT TTTGGT ATGAAAGACATCAATCCCAGTTTCTTGCCTCGGACCCTCAAGCCTCGTCAACCCGCCACCAACAGCCCAAGTAAAATATCGAAAGGAAAAGGGAAAATGCGCCAAATTTCTTTGGT MKDINPSFLPRTLKPRQPATNSPSKISKGKGKMRQISLV GCA_000697645.1_msdin_deduped
>GCA_000697645_1_chrm6_length_2059939:685345-685645(-)stop_search_4_NC10_19 164-169 98 160 169 9 42 0 CATTCT ATGAAAGACATCAATCCCAGTTTCTTG CCTCGGACCCTCAAG CCTCGTCAACCCGCC AAGGGAAAATGCGCCAAAGTCTCC CCTCAGTTTCTTTGGTGAGTTTCCATTCTT CATTCT ATGAAAGACATCAATCCCAGTTTCTTGCCTCGGACCCTCAAGCCTCGTCAACCCGCCACCAACAGCCCAAGTAAAATATCGAAAGGAAAAGGGAAAATTTTCCATTCT MKDINPSFLPRTLKPRQPATNSPSKISKGKGKIFHS GCA_000697645.1_msdin_deduped
>GCA_000697645_1_chrm6_length_2059939:685345-685645(-)stop_search_4_NC10_6 151-156 98 147 156 9 42 0 TTTGGT ATGAAAGACATCAATCCCAGTTTCTTG CCTCGGACCCTCAAG CCTCGTCAACCCGCC AAGGGAAAATGCGCCAAAGTCTCC CCTCAGTTTCTTTGGTGAGTTTCCATTCTT TTTGGT ATGAAAGACATCAATCCCAGTTTCTTGCCTCGGACCCTCAAGCCTCGTCAACCCGCCACCAACAGCCCAAGTAAAATATCGAAAGGAAAAGGGAAAATTTTCTTTGGT MKDINPSFLPRTLKPRQPATNSPSKISKGKGKIFFG GCA_000697645.1_msdin_deduped
>GCA_000697645_1_chrm6_length_2059939:685345-685645(-)stop_search_4_NC12_19 164-169 100 160 169 9 42 0 CATTCT ATGAAAGACATCAATCCCAGTTTCTTG CCTCGGACCCTCAAG CCTCGTCAACCCGCC AAGGGAAAATGCGCCAAAGTCTCC CCTCAGTTTCTTTGGTGAGTTTCCATTCTT CATTCT ATGAAAGACATCAATCCCAGTTTCTTGCCTCGGACCCTCAAGCCTCGTCAACCCGCCACCAACAGCCCAAGTAAAATATCGAAAGGAAAAGGGAAAATGCTTTCCATTCT MKDINPSFLPRTLKPRQPATNSPSKISKGKGKMLSIL GCA_000697645.1_msdin_deduped
>GCA_000697645_1_chrm6_length_2059939:685345-685645(-)stop_search_4_NC12_6 151-156 100 147 156 9 42 0 TTTGGT ATGAAAGACATCAATCCCAGTTTCTTG CCTCGGACCCTCAAG CCTCGTCAACCCGCC AAGGGAAAATGCGCCAAAGTCTCC CCTCAGTTTCTTTGGTGAGTTTCCATTCTT TTTGGT ATGAAAGACATCAATCCCAGTTTCTTGCCTCGGACCCTCAAGCCTCGTCAACCCGCCACCAACAGCCCAAGTAAAATATCGAAAGGAAAAGGGAAAATGCTTTCTTTGGT MKDINPSFLPRTLKPRQPATNSPSKISKGKGKMLSLV GCA_000697645.1_msdin_deduped
>GCA_000697645_1_chrm8_length_1753079:256020-256320(+)stop_search_1_8_28 164-169 87 160 169 9 42 0 CGAAAA ATGGAGACGATAGACAAGACAAGGATA CCAACATGGAATGCA CCACGGGTAAGAGAC TGATTTCGGTCAACAGGGAAAATA GCCGAATGCGCCACTACCACCGAATGAGCG CGAAAA ATGGAGACGATAGACAAGACAAGGATACCAACATGGAATGCACCACGGGTAAGAGACGCAATCACGAAGAAATGGGAGATGATTTCGCGTACGAAAA METIDKTRIPTWNAPRVRDAITKKWEMISRTKX GCA_000697645.1_msdin_deduped
>GCA_000697645_1_chrm96_length_21839:16901-17201(-)stop_search_2_16_2 144-149 101 140 149 10 45 0 CGATGC ATGGTACATACCGATACCACCAGACTCCCC GGCTACGACATGATC GTTCCCTACGAAAAA TGACGGATATTCTGCGGTATTGAG AGATCTCGATGCCATCGAAAAGATTGGTAA CGATGC ATGGTACATACCGATACCACCAGACTCCCCGGCTACGACATGATCGTTCCCTACGAAAAAAATGCCGAGGGTAACGTTAGATTGCTGACGGATATTCTGCGATCTCGATGC MVHTDTTRLPGYDMIVPYEKNAEGNVRLLTDILRSRC GCA_000697645.1_msdin_deduped
>GCA_000697645_1_chrm96_length_21839:16901-17201(-)stop_search_2_16_22 164-169 101 160 169 10 45 1 GTAAAT ATGGTACATACCGATACCACCAGACTCCCC GGCTACGACATGATC GTTCCCTACGAAAAA TGACGGATATTCTGCGGTATTGAG AGATCTCGATGCCATCGAAAAGATTGGTAA GTAAAT ATGGTACATACCGATACCACCAGACTCCCCGGCTACGACATGATCGTTCCCTACGAAAAAAATGCCGAGGGTAACGTTAGATTGCTGACGGATATTCTGCGATTGGTAAAT MVHTDTTRLPGYDMIVPYEKNAEGNVRLLTDILRLVN GCA_000697645.1_msdin_deduped
>GCA_000697645_1_chrm96_length_21839:16901-17201(-)stop_search_2_NC13_2 144-149 98 140 149 10 45 0 CGATGC ATGGTACATACCGATACCACCAGACTCCCC GGCTACGACATGATC GTTCCCTACGAAAAA TGACGGATATTCTGCGGTATTGAG AGATCTCGATGCCATCGAAAAGATTGGTAA CGATGC ATGGTACATACCGATACCACCAGACTCCCCGGCTACGACATGATCGTTCCCTACGAAAAAAATGCCGAGGGTAACGTTAGATTGCTGACGGATATTCTATCTCGATGC MVHTDTTRLPGYDMIVPYEKNAEGNVRLLTDILSRC GCA_000697645.1_msdin_deduped
>GCA_000697645_1_chrm96_length_21839:16901-17201(-)stop_search_2_NC13_22 164-169 98 160 169 10 45 1 GTAAAT ATGGTACATACCGATACCACCAGACTCCCC GGCTACGACATGATC GTTCCCTACGAAAAA TGACGGATATTCTGCGGTATTGAG AGATCTCGATGCCATCGAAAAGATTGGTAA GTAAAT ATGGTACATACCGATACCACCAGACTCCCCGGCTACGACATGATCGTTCCCTACGAAAAAAATGCCGAGGGTAACGTTAGATTGCTGACGGATATTCTATTGGTAAAT MVHTDTTRLPGYDMIVPYEKNAEGNVRLLTDILLVN GCA_000697645.1_msdin_deduped
>GCA_000697645_1_chrm96_length_21839:16901-17201(-)stop_search_3_16_2 144-149 101 140 149 9 42 0 CGATGC ATGGTACATACCGATACCACCAGACTC CCCGGCTACGACATG ATCGTTCCCTACGAA TGACGGATATTCTGCGGTATTGAG AGATCTCGATGCCATCGAAAAGATTGGTAA CGATGC ATGGTACATACCGATACCACCAGACTCCCCGGCTACGACATGATCGTTCCCTACGAAAAAAATGCCGAGGGTAACGTTAGATTGCTGACGGATATTCTGCGATCTCGATGC MVHTDTTRLPGYDMIVPYEKNAEGNVRLLTDILRSRC GCA_000697645.1_msdin_deduped
>GCA_000697645_1_chrm96_length_21839:16901-17201(-)stop_search_3_16_22 164-169 101 160 169 9 42 1 GTAAAT ATGGTACATACCGATACCACCAGACTC CCCGGCTACGACATG ATCGTTCCCTACGAA TGACGGATATTCTGCGGTATTGAG AGATCTCGATGCCATCGAAAAGATTGGTAA GTAAAT ATGGTACATACCGATACCACCAGACTCCCCGGCTACGACATGATCGTTCCCTACGAAAAAAATGCCGAGGGTAACGTTAGATTGCTGACGGATATTCTGCGATTGGTAAAT MVHTDTTRLPGYDMIVPYEKNAEGNVRLLTDILRLVN GCA_000697645.1_msdin_deduped
>GCA_000697645_1_chrm96_length_21839:16901-17201(-)stop_search_3_NC13_2 144-149 98 140 149 9 42 0 CGATGC ATGGTACATACCGATACCACCAGACTC CCCGGCTACGACATG ATCGTTCCCTACGAA TGACGGATATTCTGCGGTATTGAG AGATCTCGATGCCATCGAAAAGATTGGTAA CGATGC ATGGTACATACCGATACCACCAGACTCCCCGGCTACGACATGATCGTTCCCTACGAAAAAAATGCCGAGGGTAACGTTAGATTGCTGACGGATATTCTATCTCGATGC MVHTDTTRLPGYDMIVPYEKNAEGNVRLLTDILSRC GCA_000697645.1_msdin_deduped
>GCA_000697645_1_chrm96_length_21839:16901-17201(-)stop_search_3_NC13_22 164-169 98 160 169 9 42 1 GTAAAT ATGGTACATACCGATACCACCAGACTC CCCGGCTACGACATG ATCGTTCCCTACGAA TGACGGATATTCTGCGGTATTGAG AGATCTCGATGCCATCGAAAAGATTGGTAA GTAAAT ATGGTACATACCGATACCACCAGACTCCCCGGCTACGACATGATCGTTCCCTACGAAAAAAATGCCGAGGGTAACGTTAGATTGCTGACGGATATTCTATTGGTAAAT MVHTDTTRLPGYDMIVPYEKNAEGNVRLLTDILLVN GCA_000697645.1_msdin_deduped
>GCA_000697645_1_chrm9_length_1602056:364441-364741(+)stop_search_2_16_12 154-159 101 150 159 10 45 0 TATGTC ATGAAAGGAAATCAACATACCAGGCTCCCA TCCTCGAGTAATGTC CGACCGTAATCTTTC TGACACCTTCAAAACTGTGGATCC TGCATCGTACAGCTTATATGTCAGCTCTCC TATGTC ATGAAAGGAAATCAACATACCAGGCTCCCATCCTCGAGTAATGTCCGACCGTAATCTTTCAAACTTATTACTACCACGGGCAACATGACACCTTCAAAACTCTTATATGTC MKGNQHTRLPSSSNVRP*SFKLITTTGNMTPSKLLYV GCA_000697645.1_msdin_deduped
>GCA_000697645_1_chrm9_length_1602056:364441-364741(+)stop_search_2_16_24 166-171 101 162 171 10 45 0 CCCGTA ATGAAAGGAAATCAACATACCAGGCTCCCA TCCTCGAGTAATGTC CGACCGTAATCTTTC TGACACCTTCAAAACTGTGGATCC TGCATCGTACAGCTTATATGTCAGCTCTCC CCCGTA ATGAAAGGAAATCAACATACCAGGCTCCCATCCTCGAGTAATGTCCGACCGTAATCTTTCAAACTTATTACTACCACGGGCAACATGACACCTTCAAAACTCTCTCCCGTA MKGNQHTRLPSSSNVRP*SFKLITTTGNMTPSKLSPV GCA_000697645.1_msdin_deduped
>GCA_000697645_1_chrm9_length_1602056:364441-364741(+)stop_search_3_16_12 154-159 101 150 159 9 42 0 TATGTC ATGAAAGGAAATCAACATACCAGGCTC CCATCCTCGAGTAAT GTCCGACCGTAATCT TGACACCTTCAAAACTGTGGATCC TGCATCGTACAGCTTATATGTCAGCTCTCC TATGTC ATGAAAGGAAATCAACATACCAGGCTCCCATCCTCGAGTAATGTCCGACCGTAATCTTTCAAACTTATTACTACCACGGGCAACATGACACCTTCAAAACTCTTATATGTC MKGNQHTRLPSSSNVRP*SFKLITTTGNMTPSKLLYV GCA_000697645.1_msdin_deduped
>GCA_000697645_1_chrm9_length_1602056:364441-364741(+)stop_search_3_16_24 166-171 101 162 171 9 42 0 CCCGTA ATGAAAGGAAATCAACATACCAGGCTC CCATCCTCGAGTAAT GTCCGACCGTAATCT TGACACCTTCAAAACTGTGGATCC TGCATCGTACAGCTTATATGTCAGCTCTCC CCCGTA ATGAAAGGAAATCAACATACCAGGCTCCCATCCTCGAGTAATGTCCGACCGTAATCTTTCAAACTTATTACTACCACGGGCAACATGACACCTTCAAAACTCTCTCCCGTA MKGNQHTRLPSSSNVRP*SFKLITTTGNMTPSKLSPV GCA_000697645.1_msdin_deduped
