# Supplementary material for: Pangenomics of the death cap mushroom Amanita phalloides, and of Agaricales, reveals dynamic evolution of toxin genes in an invasive range
Source: ISME J. 2023 May 23;17(8):1236–46. doi: 10.1038/s41396-023-01432-x (PMC10356791; doi:10.1038/s41396-023-01432-x)
Supplement: Supplementary file 6 — Scripts and example input [file 41396_2023_1432_MOESM6_ESM.gz › ./example_input/deduped_and_gene/GCA_000697645.1_msdin_deduped]

GCA_000697645_1_chrm10_length_1443087 849693 849993 GCA_000697645_1_chrm10_length_1443087:849693-849993(-) 1443087 -
GCA_000697645_1_chrm11_length_1375477 748674 748974 GCA_000697645_1_chrm11_length_1375477:748674-748974(-) 1375477 -
GCA_000697645_1_chrm12_length_1322501 112218 112518 GCA_000697645_1_chrm12_length_1322501:112218-112518(+) 1322501 +
GCA_000697645_1_chrm13_length_1225323 561153 561453 GCA_000697645_1_chrm13_length_1225323:561153-561453(-) 1225323 -
GCA_000697645_1_chrm15_length_1219514 1173523 1173823 GCA_000697645_1_chrm15_length_1219514:1173523-1173823(+) 1219514 +
GCA_000697645_1_chrm162_length_4543 2089 2389 GCA_000697645_1_chrm162_length_4543:2089-2389(-) 4543 -
GCA_000697645_1_chrm18_length_1084079 48511 48811 GCA_000697645_1_chrm18_length_1084079:48511-48811(-) 1084079 -
GCA_000697645_1_chrm19_length_1067563 415490 415790 GCA_000697645_1_chrm19_length_1067563:415490-415790(-) 1067563 -
GCA_000697645_1_chrm19_length_1067563 80861 81161 GCA_000697645_1_chrm19_length_1067563:80861-81161(-) 1067563 -
GCA_000697645_1_chrm1_length_3629680 1810166 1810466 GCA_000697645_1_chrm1_length_3629680:1810166-1810466(-) 3629680 -
GCA_000697645_1_chrm1_length_3629680 2306873 2307173 GCA_000697645_1_chrm1_length_3629680:2306873-2307173(+) 3629680 +
GCA_000697645_1_chrm1_length_3629680 2431437 2431737 GCA_000697645_1_chrm1_length_3629680:2431437-2431737(+) 3629680 +
GCA_000697645_1_chrm1_length_3629680 3008579 3008879 GCA_000697645_1_chrm1_length_3629680:3008579-3008879(+) 3629680 +
GCA_000697645_1_chrm1_length_3629680 692104 692404 GCA_000697645_1_chrm1_length_3629680:692104-692404(-) 3629680 -
GCA_000697645_1_chrm20_length_881762 436021 436321 GCA_000697645_1_chrm20_length_881762:436021-436321(+) 881762 +
GCA_000697645_1_chrm20_length_881762 98545 98845 GCA_000697645_1_chrm20_length_881762:98545-98845(-) 881762 -
GCA_000697645_1_chrm21_length_862935 576496 576796 GCA_000697645_1_chrm21_length_862935:576496-576796(+) 862935 +
GCA_000697645_1_chrm22_length_860572 797151 797451 GCA_000697645_1_chrm22_length_860572:797151-797451(-) 860572 -
GCA_000697645_1_chrm234_length_3069 1891 2191 GCA_000697645_1_chrm234_length_3069:1891-2191(-) 3069 -
GCA_000697645_1_chrm23_length_835357 158215 158515 GCA_000697645_1_chrm23_length_835357:158215-158515(-) 835357 -
GCA_000697645_1_chrm24_length_812708 321146 321446 GCA_000697645_1_chrm24_length_812708:321146-321446(-) 812708 -
GCA_000697645_1_chrm27_length_652278 17920 18220 GCA_000697645_1_chrm27_length_652278:17920-18220(-) 652278 -
GCA_000697645_1_chrm27_length_652278 210071 210371 GCA_000697645_1_chrm27_length_652278:210071-210371(+) 652278 +
GCA_000697645_1_chrm28_length_650116 101058 101358 GCA_000697645_1_chrm28_length_650116:101058-101358(-) 650116 -
GCA_000697645_1_chrm28_length_650116 514193 514493 GCA_000697645_1_chrm28_length_650116:514193-514493(-) 650116 -
GCA_000697645_1_chrm29_length_647508 4548 4848 GCA_000697645_1_chrm29_length_647508:4548-4848(+) 647508 +
GCA_000697645_1_chrm29_length_647508 599261 599561 GCA_000697645_1_chrm29_length_647508:599261-599561(+) 647508 +
GCA_000697645_1_chrm2_length_3405100 2185915 2186215 GCA_000697645_1_chrm2_length_3405100:2185915-2186215(+) 3405100 +
GCA_000697645_1_chrm30_length_635046 580037 580337 GCA_000697645_1_chrm30_length_635046:580037-580337(-) 635046 -
GCA_000697645_1_chrm31_length_627148 432215 432515 GCA_000697645_1_chrm31_length_627148:432215-432515(+) 627148 +
GCA_000697645_1_chrm31_length_627148 86674 86974 GCA_000697645_1_chrm31_length_627148:86674-86974(+) 627148 +
GCA_000697645_1_chrm32_length_593681 310647 310947 GCA_000697645_1_chrm32_length_593681:310647-310947(-) 593681 -
GCA_000697645_1_chrm33_length_581327 389664 389964 GCA_000697645_1_chrm33_length_581327:389664-389964(-) 581327 -
GCA_000697645_1_chrm33_length_581327 423315 423615 GCA_000697645_1_chrm33_length_581327:423315-423615(-) 581327 -
GCA_000697645_1_chrm37_length_539563 109206 109506 GCA_000697645_1_chrm37_length_539563:109206-109506(-) 539563 -
GCA_000697645_1_chrm3_length_2787131 1089843 1090143 GCA_000697645_1_chrm3_length_2787131:1089843-1090143(+) 2787131 +
GCA_000697645_1_chrm3_length_2787131 1263277 1263577 GCA_000697645_1_chrm3_length_2787131:1263277-1263577(-) 2787131 -
GCA_000697645_1_chrm3_length_2787131 1327211 1327511 GCA_000697645_1_chrm3_length_2787131:1327211-1327511(+) 2787131 +
GCA_000697645_1_chrm3_length_2787131 1914040 1914340 GCA_000697645_1_chrm3_length_2787131:1914040-1914340(-) 2787131 -
GCA_000697645_1_chrm3_length_2787131 2216951 2217251 GCA_000697645_1_chrm3_length_2787131:2216951-2217251(+) 2787131 +
GCA_000697645_1_chrm3_length_2787131 2441153 2441453 GCA_000697645_1_chrm3_length_2787131:2441153-2441453(-) 2787131 -
GCA_000697645_1_chrm42_length_461175 167790 168090 GCA_000697645_1_chrm42_length_461175:167790-168090(-) 461175 -
GCA_000697645_1_chrm46_length_401632 132428 132728 GCA_000697645_1_chrm46_length_401632:132428-132728(-) 401632 -
GCA_000697645_1_chrm49_length_387759 37692 37992 GCA_000697645_1_chrm49_length_387759:37692-37992(-) 387759 -
GCA_000697645_1_chrm4_length_2684536 1902852 1903152 GCA_000697645_1_chrm4_length_2684536:1902852-1903152(-) 2684536 -
GCA_000697645_1_chrm4_length_2684536 2115051 2115351 GCA_000697645_1_chrm4_length_2684536:2115051-2115351(-) 2684536 -
GCA_000697645_1_chrm51_length_352610 205219 205519 GCA_000697645_1_chrm51_length_352610:205219-205519(-) 352610 -
GCA_000697645_1_chrm5_length_2265228 426007 426307 GCA_000697645_1_chrm5_length_2265228:426007-426307(-) 2265228 -
GCA_000697645_1_chrm60_length_243526 148758 149058 GCA_000697645_1_chrm60_length_243526:148758-149058(-) 243526 -
GCA_000697645_1_chrm6_length_2059939 1457437 1457737 GCA_000697645_1_chrm6_length_2059939:1457437-1457737(-) 2059939 -
GCA_000697645_1_chrm6_length_2059939 1535831 1536131 GCA_000697645_1_chrm6_length_2059939:1535831-1536131(+) 2059939 +
GCA_000697645_1_chrm6_length_2059939 529396 529696 GCA_000697645_1_chrm6_length_2059939:529396-529696(-) 2059939 -
GCA_000697645_1_chrm6_length_2059939 685345 685645 GCA_000697645_1_chrm6_length_2059939:685345-685645(-) 2059939 -
GCA_000697645_1_chrm6_length_2059939 685884 686184 GCA_000697645_1_chrm6_length_2059939:685884-686184(-) 2059939 -
GCA_000697645_1_chrm6_length_2059939 730002 730302 GCA_000697645_1_chrm6_length_2059939:730002-730302(+) 2059939 +
GCA_000697645_1_chrm8_length_1753079 256020 256320 GCA_000697645_1_chrm8_length_1753079:256020-256320(+) 1753079 +
GCA_000697645_1_chrm96_length_21839 16901 17201 GCA_000697645_1_chrm96_length_21839:16901-17201(-) 21839 -
GCA_000697645_1_chrm9_length_1602056 364441 364741 GCA_000697645_1_chrm9_length_1602056:364441-364741(+) 1602056 +
